# Supplementary material for: (S)-1-(1-Ferrocenylmethyl-1H-benz­imidazol-2-yl)ethanol monohydrate
Source: Acta Crystallogr Sect E Struct Rep Online. 2009 Jun 27;65(Pt 7):m835. doi: 10.1107/S1600536809023575 (PMC2969406; doi:10.1107/S1600536809023575)
Supplement: Supplementary file 1 [file e-65-0m835-sup1.cif]

##############################################################################
###                                                                        ###
###        Electronic paper (Acta Crystallographica Section E)             ###
###                                                                        ###
##############################################################################
#                                                                            #
# This CIF contains the data in a paper accepted for publication in Acta     #
# Crystallographica Section E. It conforms to the requirements of Notes      #
# for Authors for Section E, and has been peer reviewed under the auspices   #
# of the IUCr Commission on Journals.                                        #
#                                                                            #
# Full details of the Crystallographic Information File format               #
# are given in the paper "The Crystallographic Information File (CIF):       #
# a New Standard Archive File for Crystallography" by S. R. Hall, F. H.      #
# Allen and I. D. Brown [Acta Cryst. (1991), A47, 655-685].                  #
#                                                                            #
# The current version of the core CIF dictionary is obtainable from          #
# ftp://ftp.iucr.org/pub/cif_core.dic. The current version number is 2.4.    #
#                                                                            #
# Software is freely available for graphical display of the structure(s) in  #
# this CIF.  For information consult the CIF home page http://www.iucr.org/  #
# cif/home.html                                                              #
#                                                                            #
# This file may be used for bona fide research purposes within the           #
# scientific community so long as proper attribution is given to the journal # 
# article from which it was obtained.                                        #
#                                                                            #
##############################################################################
                                             
data_I
_audit_creation_method     SHELXL-97
_chemical_name_systematic
;
(<i>S</i>)-1-(1-Ferrocenylmethyl-1<i>H</i>-benzimidazol-2-yl)ethanol monohydrate
;
_chemical_name_common
;
;
_chemical_formula_moiety     'C20 H20 Fe N2 O, H2 O'
_chemical_formula_sum     'C20 H22 Fe N2 O2'
_chemical_formula_iupac     '[Fe (C5 H5) (C15 H15 N2 O)], H2 O'
_chemical_formula_weight     378.25
_chemical_melting_point     ?
_symmetry_cell_setting     orthorhombic
_symmetry_space_group_name_H-M     'P 21 21 21'
_symmetry_space_group_name_Hall     'P 2ac 2ab'
loop_
    _symmetry_equiv_pos_as_xyz
    'x, y, z'
    '-x+1/2, -y, z+1/2'
    '-x, y+1/2, -z+1/2'
    'x+1/2, -y+1/2, -z'
_cell_length_a     7.678(5)
_cell_length_b     12.480(8)
_cell_length_c     19.428(12)
_cell_angle_alpha     90.00
_cell_angle_beta     90.00
_cell_angle_gamma     90.00
_cell_volume     1862(2)
_cell_formula_units_Z     4
_cell_measurement_reflns_used     4425
_cell_measurement_theta_min     2.65
_cell_measurement_theta_max     27.46
_cell_measurement_temperature     293(2)
_exptl_crystal_description     'block'
_exptl_crystal_colour     'colourless'
_exptl_crystal_size_max     0.40
_exptl_crystal_size_mid     0.35
_exptl_crystal_size_min     0.30
_exptl_crystal_density_diffrn     1.349
_exptl_crystal_density_meas     ?
_exptl_crystal_density_method     'not measured'
_exptl_crystal_F_000     792
_exptl_absorpt_coefficient_mu     0.825
_exptl_absorpt_correction_type     'multi-scan'
_exptl_absorpt_process_details     '(CrystalClear; Rigaku, 2005)'
_exptl_absorpt_correction_T_min     0.724
_exptl_absorpt_correction_T_max     0.785
_exptl_special_details
;
;
_diffrn_ambient_temperature     293(2)
_diffrn_radiation_type     MoK\a
_diffrn_radiation_wavelength     0.71073
_diffrn_radiation_source     'fine-focus sealed tube'
_diffrn_radiation_monochromator     graphite
_diffrn_measurement_device_type     'Rigaku SCXmini'
_diffrn_measurement_method     \w
_diffrn_detector_area_resol_mean     13.6612
_diffrn_reflns_number     19049
_diffrn_reflns_av_R_equivalents     0.0423
_diffrn_reflns_av_sigmaI/netI     0.0348
_diffrn_reflns_theta_min     2.66
_diffrn_reflns_theta_max     27.48
_diffrn_reflns_theta_full     27.48
_diffrn_measured_fraction_theta_max     0.998
_diffrn_measured_fraction_theta_full     0.998
_diffrn_reflns_limit_h_min     -9
_diffrn_reflns_limit_h_max     9
_diffrn_reflns_limit_k_min     -16
_diffrn_reflns_limit_k_max     16
_diffrn_reflns_limit_l_min     -25
_diffrn_reflns_limit_l_max     25
_diffrn_standards_number     ?
_diffrn_standards_interval_count     ?
_diffrn_standards_interval_time     ?
_diffrn_standards_decay_%     ?
_refine_special_details
;
Refinement of <i>F</i>^2^ against ALL reflections. The weighted <i>R</i>-factor
<i>wR</i> and goodness of fit <i>S</i> are based on <i>F</i>^2^, conventional
<i>R</i>-factors <i>R</i> are based on <i>F</i>, with <i>F</i> set to zero for
negative <i>F</i>^2^. The threshold expression of <i>F</i>^2^ >
\s(<i>F</i>^2^) is used only for calculating <i>R</i>-factors(gt) <i>etc</i>.
and is not relevant to the choice of reflections for refinement.
<i>R</i>-factors based on <i>F</i>^2^ are statistically about twice as large
as those based on <i>F</i>, and <i>R</i>- factors based on ALL data will be
even larger.
;
_reflns_number_total     4236
_reflns_number_gt     3622
_reflns_threshold_expression     I>2\s(I)
_refine_ls_structure_factor_coef     Fsqd
_refine_ls_matrix_type     full
_refine_ls_R_factor_all     0.0535
_refine_ls_R_factor_gt     0.0433
_refine_ls_wR_factor_gt     0.1062
_refine_ls_wR_factor_ref     0.1128
_refine_ls_goodness_of_fit_ref     1.050
_refine_ls_restrained_S_all     1.035
_refine_ls_number_reflns     4236
_refine_ls_number_parameters     243
_refine_ls_number_restraints     146
_refine_ls_hydrogen_treatment     constr
_refine_ls_weighting_scheme     calc
_refine_ls_weighting_details
         'calc w=1/[\s^2^(Fo^2^)+(0.0566P)^2^+0.1498P] where P=(Fo^2^+2Fc^2^)/3'
_atom_sites_solution_hydrogens     geom
_atom_sites_solution_primary     direct
_atom_sites_solution_secondary     difmap
_refine_ls_shift/su_max     0.000
_refine_ls_shift/su_mean     0.000
_refine_diff_density_max     0.318
_refine_diff_density_min     -0.208
_refine_ls_extinction_method     none
_refine_ls_extinction_coef     ?
_refine_ls_abs_structure_details     'Flack (1983), 1811 Friedel pairs'
_refine_ls_abs_structure_Flack     0.03(2)
loop_
    _atom_type_symbol
    _atom_type_description
    _atom_type_scat_dispersion_real
    _atom_type_scat_dispersion_imag
    _atom_type_scat_source
    'C' 'C' 0.0033 0.0016
                         'International Tables Vol C Tables 4.2.6.8 and 6.1.1.4'
    'H' 'H' 0.0000 0.0000
                         'International Tables Vol C Tables 4.2.6.8 and 6.1.1.4'
    'N' 'N' 0.0061 0.0033
                         'International Tables Vol C Tables 4.2.6.8 and 6.1.1.4'
    'O' 'O' 0.0106 0.0060
                         'International Tables Vol C Tables 4.2.6.8 and 6.1.1.4'
    'Fe' 'Fe' 0.3463 0.8444
                         'International Tables Vol C Tables 4.2.6.8 and 6.1.1.4'
_computing_data_collection     'CrystalClear (Rigaku, 2005)'
_computing_cell_refinement     'CrystalClear (Rigaku, 2005)'
_computing_data_reduction     'CrystalClear (Rigaku, 2005)'
_computing_structure_solution     'SHELXS97 (Sheldrick, 2008)'
_computing_structure_refinement     'SHELXL97 (Sheldrick, 2008)'
_computing_molecular_graphics     'SHELXTL (Sheldrick, 2008)'
_computing_publication_material     'SHELXTL (Sheldrick, 2008)'
loop_
    _atom_site_type_symbol
    _atom_site_label
    _atom_site_fract_x
    _atom_site_fract_y
    _atom_site_fract_z
    _atom_site_U_iso_or_equiv
    _atom_site_adp_type
    _atom_site_calc_flag
    _atom_site_refinement_flags
    _atom_site_occupancy
    _atom_site_disorder_assembly
    _atom_site_disorder_group
    Fe Fe1 0.12377(5) 0.11965(3) 0.10136(2) 0.05548(14) Uani d . 1 . .
    C C1 0.2965(13) 0.2388(10) 0.0874(6) 0.076(2) Uani d PU 0.636(12) A 1
    H H1 0.3040 0.3018 0.1128 0.092 Uiso calc PR 0.636(12) A 1
    C C2 0.3868(13) 0.1411(10) 0.1064(6) 0.088(2) Uani d PU 0.636(12) A 1
    H H2 0.4582 0.1309 0.1445 0.105 Uiso calc PR 0.636(12) A 1
    C C3 0.3440(15) 0.0626(9) 0.0545(6) 0.090(2) Uani d PU 0.636(12) A 1
    H H3 0.3799 -0.0085 0.0519 0.108 Uiso calc PR 0.636(12) A 1
    C C4 0.2340(16) 0.1193(11) 0.0081(5) 0.087(2) Uani d PU 0.636(12) A 1
    H H4 0.1888 0.0883 -0.0316 0.104 Uiso calc PR 0.636(12) A 1
    C C5 0.198(2) 0.2298(13) 0.0278(7) 0.081(2) Uani d PU 0.636(12) A 1
    H H5 0.1278 0.2805 0.0063 0.097 Uiso calc PR 0.636(12) A 1
    C C1' 0.344(2) 0.218(2) 0.0982(13) 0.076(2) Uani d PU 0.364(12) A 2
    H H1' 0.3815 0.2628 0.1333 0.092 Uiso calc PR 0.364(12) A 2
    C C2' 0.384(3) 0.104(2) 0.0815(11) 0.088(2) Uani d PU 0.364(12) A 2
    H H2' 0.4599 0.0594 0.1059 0.105 Uiso calc PR 0.364(12) A 2
    C C3' 0.294(3) 0.0763(17) 0.0258(12) 0.090(2) Uani d PU 0.364(12) A 2
    H H3' 0.3024 0.0082 0.0068 0.108 Uiso calc PR 0.364(12) A 2
    C C4' 0.187(3) 0.1529(19) -0.0023(11) 0.087(2) Uani d PU 0.364(12) A 2
    H H4' 0.1092 0.1521 -0.0391 0.104 Uiso calc PR 0.364(12) A 2
    C C5' 0.236(4) 0.233(2) 0.0447(15) 0.081(2) Uani d PU 0.364(12) A 2
    H H5' 0.1904 0.3009 0.0384 0.097 Uiso calc PR 0.364(12) A 2
    C C6 0.0499(5) 0.0507(3) 0.19164(17) 0.0656(8) Uani d . 1 A .
    H H6 0.1226 0.0277 0.2270 0.079 Uiso calc R 1 . .
    C C7 -0.0067(6) -0.0118(3) 0.1347(2) 0.0781(10) Uani d . 1 A .
    H H7 0.0243 -0.0825 0.1260 0.094 Uiso calc R 1 . .
    C C8 -0.1161(5) 0.0507(3) 0.09454(18) 0.0714(8) Uani d . 1 A .
    H H8 -0.1717 0.0286 0.0544 0.086 Uiso calc R 1 . .
    C C9 -0.1290(4) 0.1537(3) 0.12467(16) 0.0617(7) Uani d . 1 A .
    H H9 -0.1943 0.2108 0.1080 0.074 Uiso calc R 1 . .
    C C10 -0.0239(3) 0.1541(2) 0.18508(14) 0.0490(6) Uani d . 1 A .
    C C11 -0.0006(4) 0.2455(2) 0.23385(14) 0.0553(7) Uani d . 1 . .
    H H11A 0.0989 0.2317 0.2633 0.066 Uiso calc R 1 A .
    H H11B 0.0226 0.3105 0.2081 0.066 Uiso calc R 1 . .
    C C12 -0.2966(4) 0.3248(2) 0.25873(14) 0.0531(7) Uani d . 1 . .
    C C13 -0.3238(4) 0.3941(3) 0.20362(16) 0.0636(8) Uani d . 1 A .
    H H13A -0.2437 0.4009 0.1680 0.076 Uiso calc R 1 . .
    C C14 -0.4778(5) 0.4525(3) 0.2051(2) 0.0791(11) Uani d . 1 . .
    H H14A -0.5003 0.5008 0.1698 0.095 Uiso calc R 1 A .
    C C15 -0.6005(6) 0.4410(4) 0.2581(2) 0.0918(12) Uani d . 1 A .
    H H15A -0.7020 0.4818 0.2571 0.110 Uiso calc R 1 . .
    C C16 -0.5738(5) 0.3712(4) 0.3111(2) 0.0827(10) Uani d . 1 . .
    H H16A -0.6565 0.3628 0.3457 0.099 Uiso calc R 1 A .
    C C17 -0.4184(4) 0.3126(3) 0.31211(16) 0.0632(8) Uani d . 1 A .
    C C18 -0.1993(4) 0.2124(3) 0.33753(15) 0.0601(7) Uani d . 1 . .
    C C19 -0.0719(5) 0.1412(3) 0.37575(19) 0.0757(10) Uani d . 1 A .
    H H19A -0.0051 0.1004 0.3417 0.091 Uiso calc R 1 . .
    C C20 -0.1628(7) 0.0627(4) 0.4224(3) 0.1130(17) Uani d . 1 . .
    H H20A -0.0778 0.0186 0.4451 0.169 Uiso calc R 1 A .
    H H20B -0.2393 0.0183 0.3957 0.169 Uiso calc R 1 . .
    H H20C -0.2292 0.1011 0.4563 0.169 Uiso calc R 1 . .
    N N1 -0.1568(3) 0.2606(2) 0.27640(11) 0.0538(6) Uani d . 1 A .
    N N2 -0.3554(4) 0.2401(2) 0.36061(13) 0.0683(7) Uani d . 1 A .
    O O1 0.0467(4) 0.2076(3) 0.41300(18) 0.0971(9) Uani d . 1 . .
    H H1'' 0.1441 0.1808 0.4120 0.146 Uiso calc R 1 A .
    O OW 0.4102(5) 0.1890(3) 0.47061(15) 0.1251(12) Uani d . 1 . .
    H HWB 0.4440 0.2535 0.4746 0.188 Uiso d R 1 . .
    H HWC 0.3948 0.1621 0.5104 0.188 Uiso d R 1 . .
loop_
    _atom_site_aniso_label
    _atom_site_aniso_U_11
    _atom_site_aniso_U_22
    _atom_site_aniso_U_33
    _atom_site_aniso_U_12
    _atom_site_aniso_U_13
    _atom_site_aniso_U_23
    Fe1 0.0499(2) 0.0611(2) 0.0554(2) 0.0041(2) 0.01120(19) 0.0056(2)
    C1 0.042(5) 0.101(5) 0.086(5) -0.012(3) 0.007(4) 0.018(4)
    C2 0.051(2) 0.129(7) 0.084(6) 0.007(4) 0.017(4) 0.021(4)
    C3 0.072(6) 0.119(4) 0.079(6) 0.029(3) 0.028(4) 0.005(4)
    C4 0.079(7) 0.124(7) 0.058(4) 0.009(4) 0.019(3) 0.016(4)
    C5 0.068(7) 0.104(3) 0.071(7) -0.004(4) 0.012(3) 0.029(4)
    C1' 0.042(5) 0.101(5) 0.086(5) -0.012(3) 0.007(4) 0.018(4)
    C2' 0.051(2) 0.129(7) 0.084(6) 0.007(4) 0.017(4) 0.021(4)
    C3' 0.072(6) 0.119(4) 0.079(6) 0.029(3) 0.028(4) 0.005(4)
    C4' 0.079(7) 0.124(7) 0.058(4) 0.009(4) 0.019(3) 0.016(4)
    C5' 0.068(7) 0.104(3) 0.071(7) -0.004(4) 0.012(3) 0.029(4)
    C6 0.0729(19) 0.0610(17) 0.0627(18) 0.0124(15) 0.0137(16) 0.0162(15)
    C7 0.099(3) 0.0551(18) 0.081(2) -0.0086(19) 0.025(2) -0.0063(17)
    C8 0.0674(19) 0.083(2) 0.0638(18) -0.0155(18) -0.002(2) -0.0108(17)
    C9 0.0454(14) 0.083(2) 0.0564(15) 0.0054(15) -0.0020(13) -0.0046(14)
    C10 0.0421(13) 0.0572(15) 0.0476(13) 0.0021(11) 0.0044(11) 0.0056(12)
    C11 0.0479(14) 0.0623(17) 0.0559(17) 0.0006(13) -0.0042(12) 0.0015(14)
    C12 0.0512(15) 0.0579(16) 0.0501(15) 0.0052(13) -0.0090(12) -0.0099(12)
    C13 0.0656(18) 0.0669(19) 0.0582(16) 0.0019(15) -0.0125(14) -0.0036(15)
    C14 0.080(2) 0.075(2) 0.082(2) 0.0162(19) -0.033(2) -0.0011(19)
    C15 0.077(3) 0.099(3) 0.099(3) 0.031(2) -0.018(2) -0.020(2)
    C16 0.066(2) 0.101(3) 0.081(2) 0.021(2) 0.0003(18) -0.021(2)
    C17 0.0593(18) 0.0718(19) 0.0586(17) 0.0068(14) -0.0012(14) -0.0115(16)
    C18 0.071(2) 0.0627(18) 0.0471(14) 0.0018(15) -0.0013(14) -0.0036(13)
    C19 0.084(2) 0.077(2) 0.0655(18) 0.0096(18) -0.0145(18) 0.0093(17)
    C20 0.129(4) 0.099(3) 0.111(3) -0.020(3) -0.046(3) 0.045(3)
    N1 0.0567(14) 0.0597(13) 0.0449(11) 0.0061(11) -0.0005(11) -0.0005(10)
    N2 0.0730(17) 0.0795(17) 0.0523(13) 0.0063(15) 0.0105(14) -0.0061(12)
    O1 0.0643(15) 0.121(2) 0.106(2) -0.0134(15) -0.0203(16) 0.0323(18)
    OW 0.124(3) 0.177(3) 0.0739(17) 0.012(3) 0.0232(18) 0.0031(19)
_geom_special_details
;
All e.s.d.'s (except the e.s.d. in the dihedral angle between two l.s. planes)
are estimated using the full covariance matrix. The cell e.s.d.'s are taken
into account individually in the estimation of e.s.d.'s in distances, angles
and torsion angles; correlations between e.s.d.'s in cell parameters are only
used when they are defined by crystal symmetry. An approximate (isotropic)
treatment of cell e.s.d.'s is used for estimating e.s.d.'s involving l.s.
planes.
;
loop_
    _geom_bond_atom_site_label_1
    _geom_bond_atom_site_label_2
    _geom_bond_site_symmetry_2
    _geom_bond_distance
    _geom_bond_publ_flag
    Fe1 C5' . 1.98(3) ?
    Fe1 C4 . 2.000(10) ?
    Fe1 C1 . 2.011(12) ?
    Fe1 C7 . 2.029(4) ?
    Fe1 C10 . 2.029(3) ?
    Fe1 C6 . 2.034(3) ?
    Fe1 C8 . 2.037(4) ?
    Fe1 C9 . 2.038(3) ?
    Fe1 C3' . 2.036(17) ?
    Fe1 C2 . 2.040(10) ?
    Fe1 C2' . 2.05(2) ?
    Fe1 C3 . 2.048(8) ?
    C1 C5 . 1.388(12) ?
    C1 C2 . 1.451(13) ?
    C1 H1 . 0.9300 ?
    C2 C3 . 1.444(14) ?
    C2 H2 . 0.9300 ?
    C3 C4 . 1.423(10) ?
    C3 H3 . 0.9300 ?
    C4 C5 . 1.46(2) ?
    C4 H4 . 0.9300 ?
    C5 H5 . 0.9300 ?
    C1' C5' . 1.34(2) ?
    C1' C2' . 1.49(3) ?
    C1' H1' . 0.9300 ?
    C2' C3' . 1.33(2) ?
    C2' H2' . 0.9300 ?
    C3' C4' . 1.37(2) ?
    C3' H3' . 0.9300 ?
    C4' C5' . 1.40(4) ?
    C4' H4' . 0.9300 ?
    C5' H5' . 0.9300 ?
    C6 C10 . 1.415(4) ?
    C6 C7 . 1.421(5) ?
    C6 H6 . 0.9300 ?
    C7 C8 . 1.387(5) ?
    C7 H7 . 0.9300 ?
    C8 C9 . 1.416(5) ?
    C8 H8 . 0.9300 ?
    C9 C10 . 1.424(4) ?
    C9 H9 . 0.9300 ?
    C10 C11 . 1.494(4) ?
    C11 N1 . 1.469(4) ?
    C11 H11A . 0.9700 ?
    C11 H11B . 0.9700 ?
    C12 N1 . 1.383(4) ?
    C12 C13 . 1.392(4) ?
    C12 C17 . 1.404(4) ?
    C13 C14 . 1.390(5) ?
    C13 H13A . 0.9300 ?
    C14 C15 . 1.403(6) ?
    C14 H14A . 0.9300 ?
    C15 C16 . 1.365(6) ?
    C15 H15A . 0.9300 ?
    C16 C17 . 1.400(5) ?
    C16 H16A . 0.9300 ?
    C17 N2 . 1.393(4) ?
    C18 N2 . 1.325(4) ?
    C18 N1 . 1.370(4) ?
    C18 C19 . 1.516(5) ?
    C19 O1 . 1.428(5) ?
    C19 C20 . 1.507(6) ?
    C19 H19A . 0.9800 ?
    C20 H20A . 0.9600 ?
    C20 H20B . 0.9600 ?
    C20 H20C . 0.9600 ?
    O1 H1'' . 0.8200 ?
    OW HWB . 0.8501 ?
    OW HWC . 0.8500 ?
loop_
    _geom_angle_atom_site_label_1
    _geom_angle_atom_site_label_2
    _geom_angle_atom_site_label_3
    _geom_angle_site_symmetry_1
    _geom_angle_site_symmetry_3
    _geom_angle
    _geom_angle_publ_flag
    C5' Fe1 C4 . . 46.8(9) ?
    C5' Fe1 C1 . . 27.6(8) ?
    C4 Fe1 C1 . . 66.5(5) ?
    C5' Fe1 C7 . . 165.0(8) ?
    C4 Fe1 C7 . . 119.8(4) ?
    C1 Fe1 C7 . . 165.2(3) ?
    C5' Fe1 C10 . . 122.4(9) ?
    C4 Fe1 C10 . . 164.4(4) ?
    C1 Fe1 C10 . . 108.7(4) ?
    C7 Fe1 C10 . . 68.85(13) ?
    C5' Fe1 C6 . . 154.1(8) ?
    C4 Fe1 C6 . . 153.9(4) ?
    C1 Fe1 C6 . . 127.8(4) ?
    C7 Fe1 C6 . . 40.95(14) ?
    C10 Fe1 C6 . . 40.76(12) ?
    C5' Fe1 C8 . . 131.0(7) ?
    C4 Fe1 C8 . . 108.8(4) ?
    C1 Fe1 C8 . . 154.1(3) ?
    C7 Fe1 C8 . . 39.88(15) ?
    C10 Fe1 C8 . . 68.68(13) ?
    C6 Fe1 C8 . . 68.00(15) ?
    C5' Fe1 C9 . . 112.9(8) ?
    C4 Fe1 C9 . . 127.2(4) ?
    C1 Fe1 C9 . . 120.3(3) ?
    C7 Fe1 C9 . . 68.11(16) ?
    C10 Fe1 C9 . . 41.00(11) ?
    C6 Fe1 C9 . . 68.35(13) ?
    C8 Fe1 C9 . . 40.68(14) ?
    C5' Fe1 C3' . . 60.7(11) ?
    C4 Fe1 C3' . . 22.4(5) ?
    C1 Fe1 C3' . . 71.2(7) ?
    C7 Fe1 C3' . . 109.4(6) ?
    C10 Fe1 C3' . . 172.7(8) ?
    C6 Fe1 C3' . . 133.4(7) ?
    C8 Fe1 C3' . . 114.8(6) ?
    C9 Fe1 C3' . . 145.6(7) ?
    C5' Fe1 C2 . . 60.2(7) ?
    C4 Fe1 C2 . . 68.0(4) ?
    C1 Fe1 C2 . . 42.0(3) ?
    C7 Fe1 C2 . . 125.4(3) ?
    C10 Fe1 C2 . . 119.1(4) ?
    C6 Fe1 C2 . . 106.9(3) ?
    C8 Fe1 C2 . . 162.5(4) ?
    C9 Fe1 C2 . . 154.8(4) ?
    C3' Fe1 C2 . . 55.6(6) ?
    C5' Fe1 C2' . . 62.6(10) ?
    C4 Fe1 C2' . . 54.3(6) ?
    C1 Fe1 C2' . . 53.3(7) ?
    C7 Fe1 C2' . . 117.7(7) ?
    C10 Fe1 C2' . . 135.9(7) ?
    C6 Fe1 C2' . . 113.2(6) ?
    C8 Fe1 C2' . . 146.1(8) ?
    C9 Fe1 C2' . . 173.2(8) ?
    C3' Fe1 C2' . . 38.1(7) ?
    C2 Fe1 C2' . . 18.9(6) ?
    C5' Fe1 C3 . . 69.0(9) ?
    C4 Fe1 C3 . . 41.1(3) ?
    C1 Fe1 C3 . . 69.7(5) ?
    C7 Fe1 C3 . . 105.6(3) ?
    C10 Fe1 C3 . . 153.1(4) ?
    C6 Fe1 C3 . . 117.8(4) ?
    C8 Fe1 C3 . . 124.8(4) ?
    C9 Fe1 C3 . . 163.2(4) ?
    C3' Fe1 C3 . . 19.7(5) ?
    C2 Fe1 C3 . . 41.4(4) ?
    C2' Fe1 C3 . . 22.5(5) ?
    C5 C1 C2 . . 113.8(11) ?
    C5 C1 Fe1 . . 72.1(9) ?
    C2 C1 Fe1 . . 70.1(6) ?
    C5 C1 H1 . . 123.1 ?
    C2 C1 H1 . . 123.1 ?
    Fe1 C1 H1 . . 126.5 ?
    C3 C2 C1 . . 106.5(8) ?
    C3 C2 Fe1 . . 69.6(5) ?
    C1 C2 Fe1 . . 68.0(6) ?
    C3 C2 H2 . . 126.8 ?
    C1 C2 H2 . . 126.8 ?
    Fe1 C2 H2 . . 127.2 ?
    C4 C3 C2 . . 103.9(8) ?
    C4 C3 Fe1 . . 67.6(5) ?
    C2 C3 Fe1 . . 69.0(5) ?
    C4 C3 H3 . . 128.0 ?
    C2 C3 H3 . . 128.0 ?
    Fe1 C3 H3 . . 126.9 ?
    C3 C4 C5 . . 114.6(10) ?
    C3 C4 Fe1 . . 71.2(5) ?
    C5 C4 Fe1 . . 71.3(8) ?
    C3 C4 H4 . . 122.7 ?
    C5 C4 H4 . . 122.7 ?
    Fe1 C4 H4 . . 126.5 ?
    C1 C5 C4 . . 101.1(10) ?
    C1 C5 Fe1 . . 68.1(8) ?
    C4 C5 Fe1 . . 66.7(8) ?
    C1 C5 H5 . . 129.4 ?
    C4 C5 H5 . . 129.4 ?
    Fe1 C5 H5 . . 127.2 ?
    C5' C1' C2' . . 95(2) ?
    C5' C1' Fe1 . . 66.6(17) ?
    C2' C1' Fe1 . . 67.4(12) ?
    C5' C1' H1' . . 132.3 ?
    C2' C1' H1' . . 132.3 ?
    Fe1 C1' H1' . . 125.5 ?
    C3' C2' C1' . . 108.2(18) ?
    C3' C2' Fe1 . . 70.5(12) ?
    C1' C2' Fe1 . . 70.4(12) ?
    C3' C2' H2' . . 125.9 ?
    C1' C2' H2' . . 125.9 ?
    Fe1 C2' H2' . . 124.8 ?
    C2' C3' C4' . . 117(2) ?
    C2' C3' Fe1 . . 71.4(11) ?
    C4' C3' Fe1 . . 73.6(13) ?
    C2' C3' H3' . . 121.4 ?
    C4' C3' H3' . . 121.4 ?
    Fe1 C3' H3' . . 125.2 ?
    C3' C4' C5' . . 94.2(18) ?
    C3' C4' Fe1 . . 67.7(12) ?
    C5' C4' Fe1 . . 65.2(16) ?
    C3' C4' H4' . . 132.9 ?
    C5' C4' H4' . . 132.9 ?
    Fe1 C4' H4' . . 125.9 ?
    C1' C5' C4' . . 125(2) ?
    C1' C5' Fe1 . . 75.1(16) ?
    C4' C5' Fe1 . . 74.9(17) ?
    C1' C5' H5' . . 117.5 ?
    C4' C5' H5' . . 117.5 ?
    Fe1 C5' H5' . . 124.1 ?
    C10 C6 C7 . . 107.9(3) ?
    C10 C6 Fe1 . . 69.42(17) ?
    C7 C6 Fe1 . . 69.3(2) ?
    C10 C6 H6 . . 126.0 ?
    C7 C6 H6 . . 126.0 ?
    Fe1 C6 H6 . . 126.8 ?
    C8 C7 C6 . . 108.3(3) ?
    C8 C7 Fe1 . . 70.4(2) ?
    C6 C7 Fe1 . . 69.73(19) ?
    C8 C7 H7 . . 125.8 ?
    C6 C7 H7 . . 125.8 ?
    Fe1 C7 H7 . . 125.6 ?
    C7 C8 C9 . . 108.7(3) ?
    C7 C8 Fe1 . . 69.7(2) ?
    C9 C8 Fe1 . . 69.69(19) ?
    C7 C8 H8 . . 125.7 ?
    C9 C8 H8 . . 125.7 ?
    Fe1 C8 H8 . . 126.5 ?
    C8 C9 C10 . . 107.7(3) ?
    C8 C9 Fe1 . . 69.6(2) ?
    C10 C9 Fe1 . . 69.17(17) ?
    C8 C9 H9 . . 126.1 ?
    C10 C9 H9 . . 126.1 ?
    Fe1 C9 H9 . . 126.6 ?
    C6 C10 C9 . . 107.3(3) ?
    C6 C10 C11 . . 126.2(3) ?
    C9 C10 C11 . . 126.4(3) ?
    C6 C10 Fe1 . . 69.82(17) ?
    C9 C10 Fe1 . . 69.83(17) ?
    C11 C10 Fe1 . . 127.10(19) ?
    N1 C11 C10 . . 110.9(2) ?
    N1 C11 H11A . . 109.5 ?
    C10 C11 H11A . . 109.5 ?
    N1 C11 H11B . . 109.5 ?
    C10 C11 H11B . . 109.5 ?
    H11A C11 H11B . . 108.1 ?
    N1 C12 C13 . . 131.8(3) ?
    N1 C12 C17 . . 105.7(3) ?
    C13 C12 C17 . . 122.4(3) ?
    C14 C13 C12 . . 115.9(3) ?
    C14 C13 H13A . . 122.0 ?
    C12 C13 H13A . . 122.0 ?
    C13 C14 C15 . . 122.2(4) ?
    C13 C14 H14A . . 118.9 ?
    C15 C14 H14A . . 118.9 ?
    C16 C15 C14 . . 121.2(4) ?
    C16 C15 H15A . . 119.4 ?
    C14 C15 H15A . . 119.4 ?
    C15 C16 C17 . . 118.2(4) ?
    C15 C16 H16A . . 120.9 ?
    C17 C16 H16A . . 120.9 ?
    N2 C17 C16 . . 130.1(3) ?
    N2 C17 C12 . . 109.8(3) ?
    C16 C17 C12 . . 120.1(3) ?
    N2 C18 N1 . . 113.2(3) ?
    N2 C18 C19 . . 124.8(3) ?
    N1 C18 C19 . . 121.9(3) ?
    O1 C19 C20 . . 111.6(3) ?
    O1 C19 C18 . . 108.6(3) ?
    C20 C19 C18 . . 112.2(4) ?
    O1 C19 H19A . . 108.1 ?
    C20 C19 H19A . . 108.1 ?
    C18 C19 H19A . . 108.1 ?
    C19 C20 H20A . . 109.5 ?
    C19 C20 H20B . . 109.5 ?
    H20A C20 H20B . . 109.5 ?
    C19 C20 H20C . . 109.5 ?
    H20A C20 H20C . . 109.5 ?
    H20B C20 H20C . . 109.5 ?
    C18 N1 C12 . . 106.5(2) ?
    C18 N1 C11 . . 128.8(3) ?
    C12 N1 C11 . . 124.6(2) ?
    C18 N2 C17 . . 104.7(3) ?
    C19 O1 H1'' . . 109.5 ?
    HWB OW HWC . . 109.5 ?
loop_
    _geom_hbond_atom_site_label_D
    _geom_hbond_atom_site_label_H
    _geom_hbond_atom_site_label_A
    _geom_hbond_site_symmetry_A
    _geom_hbond_distance_DH
    _geom_hbond_distance_HA
    _geom_hbond_distance_DA
    _geom_hbond_angle_DHA
    OW HWB O1 4_556 0.85 2.37 2.806(5) 112.3
    O1 H1'' OW . 0.82 2.34 3.016(5) 140.2
data_global
_journal_date_recd_electronic     2009-06-06
_journal_date_accepted     2009-06-19
_journal_name_full     'Acta Crystallographica, Section E'
_journal_year     2009
_journal_volume     65
_journal_issue      7
_journal_page_first     m835
_journal_page_last     m835
_journal_paper_category     QM
_journal_coeditor_code     RZ2334
_publ_contact_author_name     'Rong Xia'
_publ_contact_author_address
;
Ordered Matter Science Research Center
College of Chemistry and Chemical Engineering
Southeast University
Nanjing 210096
P. R. China
;
_publ_contact_author_email     'xiarong_103@yahoo.cn'
_publ_contact_author_fax     '862552090626'
_publ_contact_author_phone     '862552090626'
_publ_section_title
;
(<i>S</i>)-1-(1-Ferrocenylmethyl-1<i>H</i>-benzimidazol-2-yl)ethanol
monohydrate
;
loop_
    _publ_author_name
    _publ_author_footnote
    _publ_author_address
    'Xia, Rong' .
;
Ordered Matter Science Research Center
College of Chemistry and Chemical Engineering
Southeast University
Nanjing 210096
People's Republic of China
;
