# Supplementary material for: (S)-1-(1-Ferrocenylmethyl-1H-benz­imidazol-2-yl)ethanol monohydrate
Source: Acta Crystallogr Sect E Struct Rep Online. 2009 Jun 27;65(Pt 7):m835. doi: 10.1107/S1600536809023575 (PMC2969406; doi:10.1107/S1600536809023575)
Supplement: Supplementary file 2 [file e-65-0m835-Isup2.hkl]

# 
# h,k,l, Fc-squared, Fo-squared, sigma(Fo-squared) and status flag 
# 
data_I
_shelx_title ' shelxl in P2(1)2(1)2(1)' 
_shelx_refln_list_code          4 
_shelx_F_calc_maximum      178.35 
_exptl_crystal_F_000       792.00 
_reflns_d_resolution_high  0.7701 
 
loop_ 
 _symmetry_equiv_pos_as_xyz 
 'x, y, z' 
 '-x+1/2, -y, z+1/2' 
 '-x, y+1/2, -z+1/2' 
 'x+1/2, -y+1/2, -z' 
 
_cell_length_a     7.6781 
_cell_length_b    12.4800 
_cell_length_c    19.4278 
_cell_angle_alpha  90.000 
_cell_angle_beta   90.000 
_cell_angle_gamma  90.000 
 
_shelx_F_squared_multiplier     1.000 
 
loop_ 
 _refln_index_h 
 _refln_index_k 
 _refln_index_l 
 _refln_F_squared_calc 
 _refln_F_squared_meas 
 _refln_F_squared_sigma 
 _refln_observed_status 
   2   0   0     1604.96     1899.42     23.85 o 
   4   0   0     5470.45     5915.55    127.88 o 
   6   0   0       86.56       73.11      7.51 o 
   8   0   0      236.74      228.31     36.22 o 
   1   1   0     4325.91     4537.94     21.77 o 
   2   1   0       31.50       45.78      3.19 o 
   3   1   0      427.90      370.31     10.68 o 
   4   1   0        0.05        2.05      1.94 o 
   5   1   0      240.08      243.35      9.25 o 
   6   1   0       86.09       77.84      5.81 o 
   7   1   0       37.77       45.57      4.76 o 
   8   1   0        2.63        0.91      3.69 o 
   9   1   0       15.57        3.91      3.32 o 
   0   2   0     7982.64     8143.91     57.05 o 
   1   2   0    31808.20    29937.08    313.53 o 
   2   2   0      898.55      819.27     21.00 o 
   3   2   0     3015.02     2974.06     22.49 o 
   4   2   0        0.78        1.90      1.66 o 
   5   2   0      429.80      445.62     10.03 o 
   6   2   0       50.85       44.88      3.33 o 
   7   2   0       50.98       59.77      6.31 o 
   8   2   0       11.77       17.23      4.00 o 
   9   2   0       52.60       55.71      7.81 o 
   1   3   0     6888.81     6540.72     43.13 o 
   2   3   0      173.01      145.00      5.63 o 
   3   3   0      862.26      822.11     18.61 o 
   4   3   0      318.44      370.75     11.58 o 
   5   3   0      380.72      359.35      6.57 o 
   6   3   0      163.46      150.40     10.61 o 
   7   3   0      175.66      173.35     12.88 o 
   8   3   0        2.42       10.60      3.39 o 
   9   3   0        0.29        3.44      3.50 o 
   0   4   0     1395.41     1294.30     15.00 o 
   1   4   0      288.81      310.99      8.71 o 
   2   4   0       22.69       31.54      2.89 o 
   3   4   0       96.27      106.69      8.20 o 
   4   4   0     3300.48     3496.74     52.07 o 
   5   4   0      318.14      329.96     12.49 o 
   6   4   0      212.37      210.99     14.08 o 
   7   4   0       54.07       49.87      5.65 o 
   8   4   0      170.43      167.60     15.88 o 
   9   4   0        0.20        1.38      7.52 o 
   1   5   0     1014.56     1017.28     10.65 o 
   2   5   0     1176.19     1141.98     18.94 o 
   3   5   0       22.15       22.44      2.62 o 
   4   5   0     1073.28     1126.28     20.79 o 
   5   5   0      686.17      653.95     16.07 o 
   6   5   0      252.26      226.18     11.85 o 
   7   5   0      142.85      116.26      8.00 o 
   8   5   0       17.63       13.63      3.25 o 
   9   5   0       29.83       44.85      9.52 o 
   0   6   0      819.34      858.22     36.38 o 
   1   6   0      556.10      551.55     17.39 o 
   2   6   0      510.85      560.38     16.28 o 
   3   6   0     1387.12     1379.41     23.52 o 
   4   6   0      146.20      181.15     12.96 o 
   5   6   0      373.74      362.63     12.39 o 
   6   6   0       82.56       81.24      5.97 o 
   7   6   0      224.05      215.46     14.59 o 
   8   6   0        8.75       11.24      3.74 o 
   9   6   0       11.21        8.26      4.14 o 
   1   7   0      137.70      117.55      6.76 o 
   2   7   0     1487.31     1414.93     22.56 o 
   3   7   0       23.79       21.32      2.52 o 
   4   7   0       16.87       10.41      3.34 o 
   5   7   0      395.95      406.64     11.09 o 
   6   7   0      542.71      570.63     16.17 o 
   7   7   0      107.95       93.59      7.16 o 
   8   7   0        0.15       -0.96      4.34 o 
   0   8   0     1664.30     1596.10     39.27 o 
   1   8   0       67.48       95.92      6.58 o 
   2   8   0        3.76        4.11      1.91 o 
   3   8   0        5.31        4.09      2.45 o 
   4   8   0      432.17      439.16     13.43 o 
   5   8   0        1.24       -0.30      1.90 o 
   6   8   0       38.55       31.95      4.39 o 
   7   8   0        1.31        4.90      4.47 o 
   8   8   0      102.05       91.86      8.38 o 
   1   9   0      638.73      640.08     18.17 o 
   2   9   0       16.17       18.26      3.30 o 
   3   9   0      406.67      422.63     11.91 o 
   4   9   0       54.21       57.94      6.43 o 
   5   9   0      245.01      256.68     14.04 o 
   6   9   0       64.17       63.25      6.66 o 
   7   9   0       68.23       72.22      9.87 o 
   8   9   0        2.49       -2.13      5.83 o 
   0  10   0      111.42      115.47     11.36 o 
   1  10   0      213.79      210.11     10.61 o 
   2  10   0       44.71       39.57      3.33 o 
   3  10   0       80.49       80.00      6.19 o 
   4  10   0        8.43        6.41      2.74 o 
   5  10   0       90.18       93.54      6.09 o 
   6  10   0       14.22       20.06      5.49 o 
   7  10   0       10.85       15.64      5.33 o 
   1  11   0        0.20        5.60      3.09 o 
   2  11   0      572.21      658.95     17.07 o 
   3  11   0        0.14        3.31      3.05 o 
   4  11   0        3.70        3.61      1.72 o 
   5  11   0        9.79        5.89      2.21 o 
   6  11   0       79.36       64.54      8.93 o 
   7  11   0        0.50       11.56      6.43 o 
   0  12   0      178.70      144.57     17.82 o 
   1  12   0        2.70        2.71      2.68 o 
   2  12   0        2.87        4.85      2.77 o 
   3  12   0      106.58       97.24      8.83 o 
   4  12   0      127.57      128.59     11.65 o 
   5  12   0        9.10       10.29      3.25 o 
   6  12   0       15.56       16.72      6.85 o 
   1  13   0      101.10      102.30      7.67 o 
   2  13   0        2.82        4.65      3.72 o 
   3  13   0      110.30      107.15      8.85 o 
   4  13   0        4.70       -0.23      5.62 o 
   5  13   0        6.02        5.94      5.21 o 
   0  14   0       33.27       35.42      9.81 o 
   1  14   0      109.69      108.89      9.55 o 
   2  14   0        0.21        9.22      4.24 o 
   3  14   0       30.80       40.29      6.68 o 
   4  14   0        6.15        9.42      4.07 o 
   5  14   0       22.75       41.93     12.00 o 
   1  15   0        3.14        5.66      3.58 o 
   2  15   0       79.33       78.37     10.88 o 
   3  15   0        2.59        3.14      8.00 o 
   0  16   0       37.19       89.55     29.65 o 
   1  16   0       13.48       20.71      7.40 o 
   2   0   1     3000.66     2703.18     18.92 o 
   3   0   1      161.49      162.52      6.02 o 
   4   0   1        2.97       14.72      3.01 o 
   5   0   1       12.99       22.42      3.66 o 
   6   0   1      236.20      248.41     17.39 o 
   7   0   1      386.91      397.62     20.79 o 
   8   0   1       19.33       19.56      4.20 o 
   9   0   1       23.87       15.05      4.26 o 
  -9   1   1       40.43       43.65      6.21 o 
  -8   1   1      174.57      173.65     14.64 o 
  -7   1   1      278.02      258.94     17.96 o 
  -6   1   1      222.00      238.96     15.04 o 
  -5   1   1      217.17      214.78     10.36 o 
  -4   1   1      791.80      822.14     18.75 o 
  -3   1   1      868.20      832.40     26.25 o 
  -2   1   1     2842.85     2868.08     22.05 o 
  -1   1   1     3950.34     4016.04     21.49 o 
   1   1   1     4353.81     4253.59     25.59 o 
   2   1   1     3134.43     3040.68     21.05 o 
   3   1   1      954.24      932.37     13.40 o 
   4   1   1      708.11      726.73     20.44 o 
   5   1   1      263.76      270.10      9.24 o 
   6   1   1      240.96      253.66      9.53 o 
   7   1   1      286.29      321.33     14.88 o 
   8   1   1      170.20      172.40     19.15 o 
   9   1   1       43.61       45.63      5.32 o 
  -9   2   1       10.03        3.71      3.96 o 
  -8   2   1      206.58      214.81     22.75 o 
  -7   2   1      184.40      160.74     16.25 o 
  -6   2   1        3.73        9.64      2.72 o 
  -5   2   1      767.29      776.64     18.22 o 
  -4   2   1     1256.31     1313.97     22.86 o 
  -3   2   1      449.70      515.06     14.73 o 
  -2   2   1      441.71      485.63     13.12 o 
  -1   2   1     9728.71     9846.38     63.34 o 
   0   2   1     4656.35     5095.25     26.96 o 
   1   2   1     9910.05     9958.73     83.16 o 
   2   2   1      455.15      498.71     13.22 o 
   3   2   1      533.53      588.30     16.29 o 
   4   2   1     1297.92     1341.29     22.74 o 
   5   2   1      714.20      727.86     14.13 o 
   6   2   1        3.34        4.95      3.85 o 
   7   2   1      164.87      146.91     10.94 o 
   8   2   1      196.78      206.80     17.92 o 
   9   2   1       10.70       13.14      8.12 o 
  -9   3   1       24.53       24.51      5.03 o 
  -8   3   1      128.94      142.17     11.77 o 
  -7   3   1      200.32      218.09     14.27 o 
  -6   3   1      251.08      226.45     12.24 o 
  -5   3   1      459.70      408.15      9.25 o 
  -4   3   1     1886.53     1824.27     29.50 o 
  -3   3   1     3126.27     3091.43     48.16 o 
  -2   3   1      250.34      246.66      7.64 o 
  -1   3   1     2174.29     2237.33     20.04 o 
   0   3   1    11192.91    11750.64    107.37 o 
   1   3   1     2358.51     2377.78     18.63 o 
   2   3   1      319.01      326.34     10.18 o 
   3   3   1     3143.38     3205.99     49.63 o 
   4   3   1     1902.57     1826.49     28.58 o 
   5   3   1      484.84      440.00     11.63 o 
   6   3   1      248.92      252.22     17.75 o 
   7   3   1      202.24      189.21     11.95 o 
   8   3   1      124.08      126.01      9.89 o 
   9   3   1       22.90       21.91      5.17 o 
  -9   4   1       16.20       19.24      5.00 o 
  -8   4   1        4.64       10.27      3.22 o 
  -7   4   1       54.63       56.24      6.19 o 
  -6   4   1      312.03      299.25      9.38 o 
  -5   4   1      530.88      547.92     14.34 o 
  -4   4   1      124.39      136.12      7.33 o 
  -3   4   1      913.98      874.17     15.59 o 
  -2   4   1     4297.71     4186.81     32.91 o 
  -1   4   1      979.88      866.82     25.01 o 
   0   4   1      268.40      231.40      7.96 o 
   1   4   1      836.08      734.80     18.82 o 
   2   4   1     4447.33     4364.96     31.57 o 
   3   4   1     1007.09      963.07     18.52 o 
   4   4   1      125.55      120.36      8.92 o 
   5   4   1      553.31      560.04     14.70 o 
   6   4   1      285.60      280.60     11.54 o 
   7   4   1       48.45       52.28      5.75 o 
   8   4   1        3.97        9.73      4.09 o 
   9   4   1       14.15       16.20      4.17 o 
  -9   5   1       15.62       13.34     11.04 o 
  -8   5   1      102.77       92.37     11.36 o 
  -7   5   1       49.81       61.96      5.87 o 
  -6   5   1       69.91       75.68      6.01 o 
  -5   5   1      612.71      628.46     17.73 o 
  -4   5   1      477.72      477.08     11.07 o 
  -3   5   1      479.78      497.65     14.67 o 
  -2   5   1      989.45      984.90     17.00 o 
  -1   5   1      668.27      585.43     16.13 o 
   0   5   1      607.90      683.17     18.50 o 
   1   5   1      641.08      561.55     15.52 o 
   2   5   1      988.91      996.36     18.09 o 
   3   5   1      466.94      480.33     14.46 o 
   4   5   1      462.78      464.12     10.28 o 
   5   5   1      560.45      550.88     14.95 o 
   6   5   1       85.70       94.65      8.17 o 
   7   5   1       55.26       59.15      5.38 o 
   8   5   1       96.92      101.23      7.97 o 
   9   5   1       13.60       22.05      5.99 o 
  -9   6   1       11.63       10.06      4.12 o 
  -8   6   1       90.54       89.02      9.41 o 
  -7   6   1      173.25      186.44     16.60 o 
  -6   6   1        5.57        6.06      3.98 o 
  -5   6   1       71.35       78.53      4.72 o 
  -4   6   1      367.11      384.27     12.52 o 
  -3   6   1     1780.13     1688.85     26.79 o 
  -2   6   1      220.35      214.86      9.28 o 
  -1   6   1     1215.98     1108.71     20.64 o 
   0   6   1      592.47      561.22     16.27 o 
   1   6   1     1235.45     1137.09     19.51 o 
   2   6   1      241.56      252.46     10.25 o 
   3   6   1     1789.14     1712.71     40.16 o 
   4   6   1      370.28      382.88      9.13 o 
   5   6   1       75.06       96.59      6.57 o 
   6   6   1        6.75        6.62      2.30 o 
   7   6   1      163.63      162.71     10.74 o 
   8   6   1       88.77       96.18      9.86 o 
   9   6   1       11.04       18.04      6.59 o 
  -8   7   1       29.10       24.94      7.88 o 
  -7   7   1       86.87       88.22      6.78 o 
  -6   7   1       31.40       29.49      3.52 o 
  -5   7   1        0.46        4.33      2.72 o 
  -4   7   1      403.38      404.58     10.85 o 
  -3   7   1      330.43      350.39      6.89 o 
  -2   7   1       42.20       37.76      3.83 o 
  -1   7   1      638.94      596.93     12.41 o 
   0   7   1     1585.85     1536.42     25.15 o 
   1   7   1      609.42      575.21     13.00 o 
   2   7   1       29.43       23.18      2.90 o 
   3   7   1      334.85      338.08      6.61 o 
   4   7   1      357.40      360.00     15.42 o 
   5   7   1        3.71        5.67      4.32 o 
   6   7   1       34.81       35.84      5.54 o 
   7   7   1       87.35       82.78      7.76 o 
   8   7   1       33.76       32.13      5.32 o 
  -8   8   1        1.32        8.42      6.19 o 
  -7   8   1       60.95       63.31      6.13 o 
  -6   8   1      148.61      155.57     11.52 o 
  -5   8   1       79.75       67.89      6.72 o 
  -4   8   1        8.11        8.28      3.09 o 
  -3   8   1       50.77       49.00      3.73 o 
  -2   8   1      815.31      819.41     17.28 o 
  -1   8   1      957.81     1002.50     20.39 o 
   0   8   1       25.92       24.37      2.09 o 
   1   8   1      933.30      989.10     18.79 o 
   2   8   1      838.65      828.35     16.01 o 
   3   8   1       43.78       44.89      3.26 o 
   4   8   1        5.97        9.24      4.35 o 
   5   8   1       65.65       65.37      6.13 o 
   6   8   1      144.52      115.32      9.71 o 
   7   8   1       60.20       64.55      9.32 o 
   8   8   1        0.87        3.21      4.10 o 
  -8   9   1        6.19       10.17      4.72 o 
  -7   9   1       23.79       27.84      6.41 o 
  -6   9   1       58.04       69.61      7.32 o 
  -5   9   1       51.82       45.94      5.00 o 
  -4   9   1       41.73       33.11      3.57 o 
  -3   9   1      226.36      226.95      9.41 o 
  -2   9   1      424.45      430.05     12.63 o 
  -1   9   1      177.87      160.87      8.17 o 
   0   9   1      359.17      362.56     10.73 o 
   1   9   1      174.19      150.45     11.52 o 
   2   9   1      425.26      427.97     13.02 o 
   3   9   1      207.87      200.04     11.58 o 
   4   9   1       39.60       38.47      3.67 o 
   5   9   1       58.10       60.16      5.51 o 
   6   9   1       55.62       50.99      4.37 o 
   7   9   1       25.34       21.20      5.62 o 
   8   9   1        7.17       13.24      5.07 o 
  -7  10   1       28.19       19.33      5.25 o 
  -6  10   1       24.12       23.76      5.35 o 
  -5  10   1       57.41       60.47      7.96 o 
  -4  10   1      104.06       97.08      8.32 o 
  -3  10   1      150.03      152.60      6.14 o 
  -2  10   1       86.45       81.00      5.33 o 
  -1  10   1      376.28      379.11     12.45 o 
   0  10   1      374.13      364.18     10.52 o 
   1  10   1      408.94      421.74     14.53 o 
   2  10   1       79.96       74.16      6.32 o 
   3  10   1      147.97      146.65      8.09 o 
   4  10   1       92.57      102.90      7.22 o 
   5  10   1       55.13       50.09      5.56 o 
   6  10   1       25.05       21.26      4.90 o 
   7  10   1       24.70       21.15      5.54 o 
  -7  11   1        7.82       16.57      5.76 o 
  -6  11   1        2.62       -4.53      4.53 o 
  -5  11   1       31.84       31.11      5.06 o 
  -4  11   1      149.47      155.46      8.35 o 
  -3  11   1      100.89      112.65      6.53 o 
  -2  11   1      112.67      110.49      7.88 o 
  -1  11   1       99.93       91.84      7.07 o 
   0  11   1       95.42       88.72      6.62 o 
   1  11   1      100.66       94.40      7.56 o 
   2  11   1      107.58      112.45      6.90 o 
   3  11   1      100.46      119.01      8.84 o 
   4  11   1      149.49      160.57      9.79 o 
   5  11   1       30.80       26.27      4.88 o 
   6  11   1        3.02        1.28      7.29 o 
   7  11   1        9.18       16.08      4.89 o 
  -6  12   1       22.87       25.43      6.83 o 
  -5  12   1       22.67       19.34      5.82 o 
  -4  12   1       16.65       15.63      2.97 o 
  -3  12   1      121.55      116.95      8.11 o 
  -2  12   1      156.12      156.19      7.82 o 
  -1  12   1        3.86        2.80      1.87 o 
   0  12   1       70.95       70.10      6.83 o 
   1  12   1        5.57        6.20      2.95 o 
   2  12   1      162.49      157.50     11.11 o 
   3  12   1      115.08      114.48      7.81 o 
   4  12   1       16.78       11.08      6.15 o 
   5  12   1       22.45       10.63      5.85 o 
   6  12   1       20.58       25.55      5.82 o 
  -5  13   1       19.83       14.76      7.09 o 
  -4  13   1       14.77       26.07      6.18 o 
  -3  13   1       39.06       50.62      9.04 o 
  -2  13   1       18.10       16.15      5.53 o 
  -1  13   1       62.25       71.07      5.92 o 
   0  13   1       15.71       16.18      3.51 o 
   1  13   1       54.69       62.41      6.43 o 
   2  13   1       16.26       10.28      6.72 o 
   3  13   1       41.41       36.83      5.79 o 
   4  13   1       13.08       18.37      5.32 o 
   5  13   1       19.55       23.73      4.36 o 
  -5  14   1       13.03       22.08     12.63 o 
  -4  14   1       17.83       24.91      7.67 o 
  -3  14   1       19.26       15.07      4.62 o 
  -2  14   1       13.06        7.72      4.35 o 
  -1  14   1       16.79       15.90      4.14 o 
   0  14   1       22.65       19.87      5.37 o 
   1  14   1       19.91       19.30      5.67 o 
   2  14   1       10.97        9.15      5.02 o 
   3  14   1       16.65       20.09      4.57 o 
   4  14   1       18.11       12.04      8.44 o 
   5  14   1       11.58       11.89      9.73 o 
  -3  15   1        9.98       11.77      4.46 o 
  -2  15   1        1.65        6.50      9.74 o 
  -1  15   1        2.81       12.77     11.11 o 
   0  15   1       44.20       39.33      5.91 o 
   1  15   1        3.75        7.57      3.40 o 
   2  15   1        1.93       11.33      5.24 o 
   3  15   1        8.96       12.57      6.25 o 
  -1  16   1        3.73        1.44      3.88 o 
   0  16   1        0.02        7.48      4.06 o 
   1  16   1        3.37        7.82      3.02 o 
   1   0   2    16008.87    15831.68    117.06 o 
   2   0   2     3809.15     3675.90     25.23 o 
   3   0   2      817.04      787.70     20.29 o 
   4   0   2      707.86      694.75     21.35 o 
   5   0   2     1575.58     1780.04     34.43 o 
   6   0   2      130.30      143.09      9.36 o 
   7   0   2      266.30      226.78     17.43 o 
   8   0   2       26.21       27.44      5.58 o 
   9   0   2        6.30       10.59      5.68 o 
  -9   1   2       51.78       43.93      6.82 o 
  -8   1   2      246.96      269.66     25.02 o 
  -7   1   2      296.18      325.83     20.49 o 
  -6   1   2       13.78       13.88      2.36 o 
  -5   1   2      999.38      967.47     18.90 o 
  -4   1   2     2364.65     2340.32     40.96 o 
  -3   1   2     1014.42      913.66     30.63 o 
  -2   1   2      870.01      798.87     28.72 o 
  -1   1   2     2578.28     2765.33     18.36 o 
   0   1   2    14371.78    13456.90    127.44 o 
   1   1   2     2513.82     2732.66     15.86 o 
   2   1   2      800.68      744.68     17.70 o 
   3   1   2     1048.47      956.37     12.28 o 
   4   1   2     2399.11     2336.33     34.80 o 
   5   1   2     1019.93      962.05     18.33 o 
   6   1   2       11.67       11.12      2.80 o 
   7   1   2      301.37      332.86     14.42 o 
   8   1   2      260.94      279.79     24.17 o 
   9   1   2       51.99       52.17     10.34 o 
  -9   2   2        9.10       18.29      4.68 o 
  -8   2   2       28.52       31.22      6.32 o 
  -7   2   2       40.56       46.15      4.20 o 
  -6   2   2      614.36      644.38     13.38 o 
  -5   2   2      182.12      200.02     18.08 o 
  -4   2   2       51.35       64.55      5.85 o 
  -3   2   2      322.69      334.57     10.34 o 
  -2   2   2     1797.47     1841.02     24.90 o 
  -1   2   2     4743.60     4817.39     47.54 o 
   0   2   2       17.99        8.26      8.61 o 
   1   2   2     4667.44     4724.11     31.51 o 
   2   2   2     1556.55     1692.83     22.89 o 
   3   2   2      297.21      316.48      9.82 o 
   4   2   2       49.89       61.78      4.26 o 
   5   2   2      160.31      167.17      7.20 o 
   6   2   2      546.14      629.58     16.13 o 
   7   2   2       42.37       50.93      5.39 o 
   8   2   2       28.38       24.52      5.29 o 
   9   2   2       10.88        2.48      2.73 o 
  -9   3   2       37.09       29.69      4.91 o 
  -8   3   2      185.83      204.47     17.00 o 
  -7   3   2       28.10       31.54      4.11 o 
  -6   3   2       97.11      111.70      8.55 o 
  -5   3   2      460.03      430.47     16.28 o 
  -4   3   2     1983.67     2114.91     32.16 o 
  -3   3   2     1467.37     1344.20     22.78 o 
  -2   3   2      177.33      179.83      7.62 o 
  -1   3   2     1559.21     1386.92     11.36 o 
   0   3   2     1704.32     1724.85     21.48 o 
   1   3   2     1661.55     1464.37     17.33 o 
   2   3   2      150.08      164.23      5.91 o 
   3   3   2     1348.60     1250.73     21.42 o 
   4   3   2     2092.38     2144.09     33.71 o 
   5   3   2      417.90      405.77     10.91 o 
   6   3   2       97.00      100.65      7.88 o 
   7   3   2       30.82       35.18      4.60 o 
   8   3   2      198.22      187.15     15.47 o 
   9   3   2       43.37       32.58      7.73 o 
  -9   4   2       25.95       28.16      6.05 o 
  -8   4   2       76.05       69.88      8.39 o 
  -7   4   2      316.71      295.00     21.43 o 
  -6   4   2       20.24       23.97      3.84 o 
  -5   4   2      136.33      145.29      6.44 o 
  -4   4   2      247.18      250.36      8.35 o 
  -3   4   2     2436.24     2321.89     36.82 o 
  -2   4   2      113.10      108.01      5.44 o 
  -1   4   2       88.93       63.01      4.47 o 
   0   4   2     1053.68      949.12     12.45 o 
   1   4   2       64.60       51.48      3.21 o 
   2   4   2      106.13      117.43      8.30 o 
   3   4   2     2381.90     2286.64     40.40 o 
   4   4   2      235.03      240.58      8.58 o 
   5   4   2      145.28      149.51      7.55 o 
   6   4   2       24.01       22.75      3.34 o 
   7   4   2      327.15      323.61     22.53 o 
   8   4   2       82.09       88.34     11.80 o 
   9   4   2       29.55       24.60      4.47 o 
  -9   5   2        9.21       10.21      3.89 o 
  -8   5   2       83.86       91.01      9.28 o 
  -7   5   2      119.02      112.79      8.28 o 
  -6   5   2       24.75       24.52      4.34 o 
  -5   5   2       28.77       20.29      2.79 o 
  -4   5   2     1307.81     1306.33     24.34 o 
  -3   5   2      489.08      506.36     15.72 o 
  -2   5   2       63.95       64.15      4.48 o 
  -1   5   2     1215.91     1212.54     12.32 o 
   0   5   2     2954.98     2945.09     21.81 o 
   1   5   2     1236.55     1230.65     11.06 o 
   2   5   2       58.43       60.26      5.01 o 
   3   5   2      500.85      525.61     15.99 o 
   4   5   2     1244.44     1278.86     25.70 o 
   5   5   2       17.53       14.09      4.48 o 
   6   5   2       20.17       17.27      2.88 o 
   7   5   2      123.93      137.29     10.22 o 
   8   5   2       92.08       87.31     11.88 o 
   9   5   2        9.40       10.89      4.87 o 
  -9   6   2       13.76        3.21      8.43 o 
  -8   6   2        3.92       10.11      4.16 o 
  -7   6   2        0.74        7.14      2.70 o 
  -6   6   2      456.63      484.79     11.98 o 
  -5   6   2       96.47       82.35      6.02 o 
  -4   6   2       43.99       36.93      2.76 o 
  -3   6   2      114.52      118.69      6.78 o 
  -2   6   2     2006.06     1928.61     31.52 o 
  -1   6   2     1182.56     1242.20     23.37 o 
   0   6   2        0.10        4.75      1.55 o 
   1   6   2     1215.85     1251.68     19.30 o 
   2   6   2     1903.03     1777.88     29.36 o 
   3   6   2      104.11      105.66      6.88 o 
   4   6   2       46.85       38.54      5.64 o 
   5   6   2      105.49       92.92      6.86 o 
   6   6   2      477.95      490.07     12.36 o 
   7   6   2        0.11        5.08      1.58 o 
   8   6   2        3.80        3.67      5.11 o 
   9   6   2       15.13       14.21      7.57 o 
  -8   7   2       47.56       46.88      6.19 o 
  -7   7   2       69.56       72.96      5.90 o 
  -6   7   2       21.44       25.50      3.75 o 
  -5   7   2      129.91      132.84      8.86 o 
  -4   7   2      124.16      117.24      7.26 o 
  -3   7   2      297.88      304.51      7.69 o 
  -2   7   2      715.07      728.95     14.26 o 
  -1   7   2      456.00      418.19     10.21 o 
   0   7   2     2134.98     2049.45     35.03 o 
   1   7   2      453.47      415.10     12.23 o 
   2   7   2      731.79      757.60     16.39 o 
   3   7   2      269.43      277.01      8.63 o 
   4   7   2      127.93      125.87     10.10 o 
   5   7   2      127.97      129.61     10.41 o 
   6   7   2       16.44       16.47      3.67 o 
   7   7   2       72.42       72.54      8.54 o 
   8   7   2       47.57       37.97      6.42 o 
  -8   8   2        6.37       13.14      5.14 o 
  -7   8   2       89.54       92.19      8.16 o 
  -6   8   2       75.85       66.73      7.05 o 
  -5   8   2      261.49      255.39     11.00 o 
  -4   8   2       10.13       16.29      3.39 o 
  -3   8   2      480.59      452.06     13.40 o 
  -2   8   2       67.19       65.39      4.44 o 
  -1   8   2      934.92      909.10     18.89 o 
   0   8   2       40.67       45.88      3.35 o 
   1   8   2      979.51      952.78     24.99 o 
   2   8   2       72.28       76.16      4.82 o 
   3   8   2      505.99      461.90     12.45 o 
   4   8   2       10.02       15.01      4.38 o 
   5   8   2      253.96      261.08     13.05 o 
   6   8   2       69.12       52.28      6.31 o 
   7   8   2       91.59       89.31      8.91 o 
   8   8   2        4.96        3.47      3.63 o 
  -8   9   2       28.95       24.57      5.43 o 
  -7   9   2       36.38       31.76      5.65 o 
  -6   9   2        0.29        7.57      3.92 o 
  -5   9   2       15.05       15.69      3.13 o 
  -4   9   2      183.30      180.94     10.16 o 
  -3   9   2      166.65      174.97      8.41 o 
  -2   9   2      151.27      151.25     10.29 o 
  -1   9   2      268.39      260.94     13.72 o 
   0   9   2      277.84      262.49     15.04 o 
   1   9   2      261.35      278.15     11.57 o 
   2   9   2      151.77      150.67     10.13 o 
   3   9   2      157.99      159.50      8.53 o 
   4   9   2      193.07      206.64      9.93 o 
   5   9   2       20.91       14.63      3.56 o 
   6   9   2        0.29        3.07      3.24 o 
   7   9   2       34.45       31.22      4.82 o 
   8   9   2       29.61       20.67      7.24 o 
  -7  10   2       22.54       22.68      4.50 o 
  -6  10   2       95.88      107.65     10.34 o 
  -5  10   2       13.40       19.67      3.07 o 
  -4  10   2        3.79        4.57      4.14 o 
  -3  10   2       85.38       94.32      7.20 o 
  -2  10   2      378.98      409.72     10.72 o 
  -1  10   2       78.08       88.19      7.43 o 
   0  10   2      160.77      151.95      9.04 o 
   1  10   2       70.75       83.06      6.04 o 
   2  10   2      437.21      449.89      9.87 o 
   3  10   2       90.33       88.48      7.48 o 
   4  10   2        3.51        8.42      5.15 o 
   5  10   2       14.22       18.01      3.17 o 
   6  10   2       90.91       83.73      6.37 o 
   7  10   2       21.25       28.39      8.12 o 
  -7  11   2        3.38        2.49      3.69 o 
  -6  11   2        2.21        5.34      2.82 o 
  -5  11   2       86.26       76.05      8.50 o 
  -4  11   2       46.59       47.79      6.86 o 
  -3  11   2       92.11       91.53      7.02 o 
  -2  11   2       20.58       20.33      3.03 o 
  -1  11   2       54.64       55.66      6.41 o 
   0  11   2       58.00       53.16      4.82 o 
   1  11   2       71.18       63.76      5.72 o 
   2  11   2       17.34       17.41      2.73 o 
   3  11   2       99.43      113.69      6.84 o 
   4  11   2       46.03       47.06      6.07 o 
   5  11   2       83.16       68.06      5.87 o 
   6  11   2        1.77        4.98      6.72 o 
   7  11   2        3.12        0.30      8.36 o 
  -6  12   2       21.59       18.86      5.97 o 
  -5  12   2       24.93       20.76      7.73 o 
  -4  12   2        5.30        5.71      3.25 o 
  -3  12   2       74.31       70.43      5.22 o 
  -2  12   2       68.99       59.41      4.69 o 
  -1  12   2       91.38       79.57      7.88 o 
   0  12   2       50.73       44.34      7.01 o 
   1  12   2       93.40       95.97      8.03 o 
   2  12   2       70.51       64.34      6.04 o 
   3  12   2       88.21       90.18      6.85 o 
   4  12   2        5.09        4.48      2.79 o 
   5  12   2       25.35       21.73      5.27 o 
   6  12   2       23.56       18.32      9.71 o 
  -5  13   2        7.91       15.27      5.74 o 
  -4  13   2       77.08       77.24      7.86 o 
  -3  13   2        2.42        8.94      7.32 o 
  -2  13   2        4.46        5.32      2.69 o 
  -1  13   2        6.27        7.08      3.26 o 
   0  13   2       74.59       83.68      6.69 o 
   1  13   2        7.48       12.71      3.69 o 
   2  13   2        4.68        9.30      5.60 o 
   3  13   2        2.72        7.74      3.44 o 
   4  13   2       79.82       75.73      7.98 o 
   5  13   2        7.58       13.02      6.49 o 
  -4  14   2        2.55        4.75      4.01 o 
  -3  14   2       13.95       18.04      5.68 o 
  -2  14   2       91.79       70.17      8.50 o 
  -1  14   2        3.57        0.48      3.62 o 
   0  14   2       12.89        9.34      4.83 o 
   1  14   2        4.88        7.91      5.96 o 
   2  14   2       92.32       77.85      8.35 o 
   3  14   2       13.05       11.76      4.10 o 
   4  14   2        2.55        2.87      5.30 o 
  -3  15   2       10.49        3.13      5.61 o 
  -2  15   2        0.03       13.28      5.31 o 
  -1  15   2       48.53       41.68      7.03 o 
   0  15   2        2.59        9.77      4.82 o 
   1  15   2       51.38       54.25      6.13 o 
   2  15   2        0.03        0.76      4.73 o 
   3  15   2       10.56        6.62      7.42 o 
  -1  16   2       14.66       16.85      7.30 o 
   0  16   2        0.02        9.34     11.28 o 
   1  16   2       13.22       12.98      7.88 o 
   1   0   3    11187.61    10345.41     86.92 o 
   2   0   3       14.38       21.92      1.98 o 
   3   0   3     1521.82     1390.25     21.90 o 
   4   0   3       20.64       17.99      2.64 o 
   5   0   3     1055.20     1120.33     21.83 o 
   6   0   3        2.56        4.93      3.53 o 
   7   0   3        7.35       11.02      3.12 o 
   8   0   3        4.34        9.76      6.95 o 
   9   0   3       57.19       58.21      7.33 o 
  -9   1   3       13.10        8.71      3.26 o 
  -8   1   3       84.85       79.11     10.10 o 
  -7   1   3      129.37      129.59     11.49 o 
  -6   1   3      105.40      105.49      7.89 o 
  -5   1   3      190.33      208.68     15.40 o 
  -4   1   3       49.45       47.85      4.00 o 
  -3   1   3      721.37      690.61     22.12 o 
  -1   1   3    11651.26    11374.44     79.05 o 
   0   1   3      707.69      458.72     10.78 o 
   1   1   3    11584.72    11322.76     98.46 o 
   2   1   3     2605.84     2558.87     43.36 o 
   3   1   3      653.89      628.94     17.06 o 
   4   1   3       36.66       33.89      3.41 o 
   5   1   3      234.52      246.31     10.16 o 
   6   1   3       82.62       84.50      6.72 o 
   7   1   3      159.21      172.38     11.33 o 
   8   1   3       81.11       89.45      7.51 o 
   9   1   3       12.96       14.08      5.36 o 
  -9   2   3        7.45       24.34      7.31 o 
  -8   2   3      197.73      204.68     19.09 o 
  -7   2   3      145.63      158.05     11.50 o 
  -6   2   3       20.75       21.40      3.13 o 
  -5   2   3       54.77       58.12      4.26 o 
  -4   2   3     5642.08     6117.03    116.70 o 
  -3   2   3     1562.44     1478.02     18.09 o 
  -2   2   3     2571.60     2516.86     24.97 o 
  -1   2   3     3921.66     4067.01     57.34 o 
   1   2   3     4085.40     4203.21     30.97 o 
   2   2   3     2586.07     2524.66     16.82 o 
   3   2   3     1541.58     1456.53     12.77 o 
   4   2   3     5543.25     5886.92     90.70 o 
   5   2   3       48.99       54.78      4.22 o 
   6   2   3       19.53       23.07      3.73 o 
   7   2   3      133.20      141.48      9.42 o 
   8   2   3      202.45      193.91     18.35 o 
   9   2   3       10.17       13.88      4.55 o 
  -9   3   3       29.39       26.41      4.77 o 
  -8   3   3        5.45        4.49      3.46 o 
  -7   3   3      355.17      409.50     24.40 o 
  -6   3   3       64.14       75.95      6.06 o 
  -5   3   3      505.56      493.01     15.68 o 
  -4   3   3      373.07      384.68      9.41 o 
  -3   3   3      405.22      419.39     12.73 o 
  -2   3   3     2965.47     2856.11     21.38 o 
  -1   3   3     2836.41     2657.44     20.79 o 
   0   3   3     4269.25     4028.43     29.66 o 
   1   3   3     2544.84     2528.26     22.38 o 
   2   3   3     3078.38     2967.08     21.26 o 
   3   3   3      346.72      347.97     12.20 o 
   4   3   3      379.82      388.43     10.13 o 
   5   3   3      490.81      451.71     10.96 o 
   6   3   3       90.94       95.65      7.44 o 
   7   3   3      325.68      328.36     28.30 o 
   8   3   3        4.98        4.00      3.41 o 
   9   3   3       29.84       28.68      7.09 o 
  -9   4   3       29.64       31.10      4.84 o 
  -8   4   3       35.16       42.78      5.69 o 
  -7   4   3      204.04      207.56     16.16 o 
  -6   4   3      107.22      127.78      7.79 o 
  -5   4   3      387.60      403.72     16.26 o 
  -4   4   3      131.11      126.07      7.42 o 
  -3   4   3     3376.54     3588.69     56.48 o 
  -2   4   3      947.41      859.64     21.36 o 
  -1   4   3     4002.94     4030.70     34.57 o 
   0   4   3       25.03       28.14      1.94 o 
   1   4   3     3995.12     3985.75     28.52 o 
   2   4   3      929.72      834.46     24.76 o 
   3   4   3     3318.46     3586.53     55.63 o 
   4   4   3      134.80      128.69      9.82 o 
   5   4   3      348.66      351.62     13.59 o 
   6   4   3       99.04      104.77      7.73 o 
   7   4   3      215.03      214.74     12.20 o 
   8   4   3       36.92       35.53      7.39 o 
   9   4   3       32.78       37.14      5.89 o 
  -9   5   3        4.68       10.68      3.94 o 
  -8   5   3       37.22       39.76      5.70 o 
  -7   5   3      126.60      107.08      8.69 o 
  -6   5   3      562.08      564.80     21.66 o 
  -5   5   3      152.28      145.29      8.43 o 
  -4   5   3      316.60      303.71      7.03 o 
  -3   5   3     1450.88     1528.91     22.56 o 
  -2   5   3     1577.45     1535.61     23.39 o 
  -1   5   3     1127.73     1116.62     16.41 o 
   0   5   3      621.21      562.04     15.31 o 
   1   5   3     1139.61     1123.63     13.66 o 
   2   5   3     1428.59     1422.79     28.45 o 
   3   5   3     1495.69     1569.60     26.81 o 
   4   5   3      299.59      295.81      5.59 o 
   5   5   3      156.96      161.40     10.52 o 
   6   5   3      523.73      528.72     11.58 o 
   7   5   3      113.91      119.53     10.64 o 
   8   5   3       34.71       33.29      5.38 o 
   9   5   3        4.95        3.67      8.11 o 
  -9   6   3        1.23        4.73      7.23 o 
  -8   6   3      115.19      105.72     13.15 o 
  -7   6   3       29.24       22.41      4.11 o 
  -6   6   3       12.58        9.69      3.22 o 
  -5   6   3      186.81      186.53      8.17 o 
  -4   6   3      925.44      956.93     23.22 o 
  -3   6   3      148.35      161.85      6.13 o 
  -2   6   3      274.42      296.11     11.92 o 
  -1   6   3      287.81      276.00     10.69 o 
   0   6   3      285.33      268.61      9.01 o 
   1   6   3      244.86      228.94      7.57 o 
   2   6   3      275.92      307.44     10.37 o 
   3   6   3      162.52      176.13      9.31 o 
   4   6   3      896.64      914.26     24.85 o 
   5   6   3      195.24      203.50      8.72 o 
   6   6   3       11.35        9.55      3.01 o 
   7   6   3       30.39       25.08      6.37 o 
   8   6   3      120.36      113.31     17.35 o 
   9   6   3        2.38       12.22      8.07 o 
  -8   7   3        1.77        4.75      3.85 o 
  -7   7   3      108.02      109.34      8.91 o 
  -6   7   3      117.87      136.09     23.79 o 
  -5   7   3      358.28      372.62      9.41 o 
  -4   7   3      137.15      131.45      7.75 o 
  -3   7   3      531.35      513.68     13.87 o 
  -2   7   3      643.22      645.68     13.78 o 
  -1   7   3     1293.43     1324.32     23.80 o 
   0   7   3       28.33       31.16      3.12 o 
   1   7   3     1286.70     1341.50     21.36 o 
   2   7   3      666.40      651.42     12.14 o 
   3   7   3      549.88      533.38     13.45 o 
   4   7   3      155.94      155.71      9.88 o 
   5   7   3      336.82      336.10     11.78 o 
   6   7   3      117.04      112.70      9.88 o 
   7   7   3      105.89       79.27      8.09 o 
   8   7   3        2.38        5.29      5.68 o 
  -8   8   3        1.91        9.25      5.69 o 
  -7   8   3       23.98       28.29      7.40 o 
  -6   8   3       53.00       63.84      6.15 o 
  -5   8   3      262.92      234.74     11.92 o 
  -4   8   3       25.94       31.01      4.74 o 
  -3   8   3      113.40      122.15      6.31 o 
  -2   8   3      224.26      212.22     12.08 o 
  -1   8   3      121.33      122.03      9.90 o 
   0   8   3      215.63      210.89      8.03 o 
   1   8   3      152.54      138.03      5.84 o 
   2   8   3      220.25      214.45      8.25 o 
   3   8   3      120.11      125.89      8.71 o 
   4   8   3       31.91       36.05      3.13 o 
   5   8   3      276.02      260.91     14.21 o 
   6   8   3       45.75       51.86      7.54 o 
   7   8   3       26.70       19.91      5.37 o 
   8   8   3        2.87        5.81      3.42 o 
  -8   9   3        3.62        1.05      5.25 o 
  -7   9   3       13.63       12.69      3.68 o 
  -6   9   3      200.33      215.68     15.91 o 
  -5   9   3       90.09       92.75      7.40 o 
  -4   9   3       16.96       12.80      3.33 o 
  -3   9   3       69.67       68.63      5.21 o 
  -2   9   3      920.33      974.06     17.37 o 
  -1   9   3       51.96       48.16      7.27 o 
   0   9   3       20.43       17.95      3.46 o 
   1   9   3       58.06       59.27      3.61 o 
   2   9   3      944.12      987.15     13.86 o 
   3   9   3       84.62       81.82      5.29 o 
   4   9   3       20.80       19.17      3.22 o 
   5   9   3       87.65       78.97      6.05 o 
   6   9   3      200.74      175.60     13.54 o 
   7   9   3       15.41       12.31      4.94 o 
   8   9   3        3.45       -0.87      5.86 o 
  -7  10   3        4.00       12.19      4.12 o 
  -6  10   3        4.88        2.93      4.12 o 
  -5  10   3       20.75       21.47      4.06 o 
  -4  10   3      292.87      310.93     15.09 o 
  -3  10   3       70.03       61.42      5.39 o 
  -2  10   3        7.51        5.91      2.95 o 
  -1  10   3      230.13      227.25     16.61 o 
   0  10   3      501.99      488.30     15.49 o 
   1  10   3      228.53      203.08      8.82 o 
   2  10   3        7.23        6.56      2.31 o 
   3  10   3       76.68       68.25      5.72 o 
   4  10   3      321.94      328.32     13.94 o 
   5  10   3       14.47       17.62      3.33 o 
   6  10   3        4.89        2.69      3.82 o 
   7  10   3        3.19        5.50      4.09 o 
  -7  11   3       33.52       28.57     12.21 o 
  -6  11   3        9.89        9.26      3.81 o 
  -5  11   3       51.95       63.51      9.25 o 
  -4  11   3       79.81       76.97      7.12 o 
  -3  11   3      226.36      218.95     12.88 o 
  -2  11   3       36.07       32.07      3.68 o 
  -1  11   3      198.88      214.07     10.91 o 
   0  11   3        0.17        7.38      5.34 o 
   1  11   3      209.66      219.59     10.91 o 
   2  11   3       46.78       41.95      4.20 o 
   3  11   3      234.64      246.76     12.30 o 
   4  11   3       77.46       81.64      6.12 o 
   5  11   3       53.75       59.72      4.93 o 
   6  11   3       10.13       18.31      3.97 o 
   7  11   3       32.10       21.63      5.64 o 
  -6  12   3        2.15       -5.95      6.32 o 
  -5  12   3       31.67       29.57      5.34 o 
  -4  12   3        0.88        5.30      2.97 o 
  -3  12   3       36.29       32.35      4.69 o 
  -2  12   3       81.06       87.86      6.74 o 
  -1  12   3      203.77      219.93     11.89 o 
   0  12   3        1.29        6.23      3.31 o 
   1  12   3      203.57      220.51     21.40 o 
   2  12   3       81.03       87.03     16.18 o 
   3  12   3       42.06       35.40      5.74 o 
   4  12   3        2.19        1.17      2.08 o 
   5  12   3       34.78       27.97      4.08 o 
   6  12   3        3.43       15.97      6.86 o 
  -5  13   3        4.23        5.21      7.83 o 
  -4  13   3        2.88        4.68      4.65 o 
  -3  13   3        7.97        8.44      3.04 o 
  -2  13   3      168.64      160.26     12.63 o 
  -1  13   3        7.76        8.70      2.47 o 
   0  13   3        6.37        5.90      2.55 o 
   1  13   3        6.62        0.87      3.93 o 
   2  13   3      177.21      194.02     13.51 o 
   3  13   3        8.96       10.64      4.07 o 
   4  13   3        2.26        4.00      2.89 o 
   5  13   3        4.20        1.15      4.99 o 
  -4  14   3       19.75       17.57      4.93 o 
  -3  14   3       17.98       22.67      4.71 o 
  -2  14   3       11.33       17.75      8.34 o 
  -1  14   3       11.79       15.29      4.48 o 
   0  14   3       76.15       82.28      8.80 o 
   1  14   3        9.82        8.32      5.66 o 
   2  14   3       10.30        5.47      4.02 o 
   3  14   3       18.08       15.16      4.65 o 
   4  14   3       19.06       17.13      5.38 o 
  -3  15   3        6.82       19.36      5.48 o 
  -2  15   3        0.66        5.49      8.51 o 
  -1  15   3       34.18       43.09      7.35 o 
   0  15   3       11.35       12.77      6.99 o 
   1  15   3       31.02       28.71      3.96 o 
   2  15   3        0.33       -3.06      4.17 o 
   3  15   3        7.48       14.78      5.43 o 
  -1  16   3        7.30       -9.52      9.52 o 
   0  16   3       24.78       19.84      4.91 o 
   1  16   3        7.19       13.33     11.04 o 
   0   0   4     5959.02     6699.09     61.73 o 
   1   0   4     3035.05     2911.40     18.77 o 
   2   0   4      912.96      867.91     24.78 o 
   3   0   4        8.03        8.16      1.58 o 
   4   0   4     3996.44     4466.24     76.66 o 
   5   0   4      335.49      310.09      8.27 o 
   6   0   4        9.23       15.53      2.56 o 
   7   0   4       57.06       52.54      6.24 o 
   8   0   4      228.01      237.51     20.98 o 
   9   0   4       20.10       16.54      4.41 o 
  -9   1   4       21.44       20.31      4.29 o 
  -8   1   4      110.11       99.25      9.47 o 
  -7   1   4      162.36      161.63     12.24 o 
  -6   1   4      548.78      606.08     13.44 o 
  -5   1   4      281.27      253.39     12.09 o 
  -4   1   4      922.11      957.52     20.36 o 
  -3   1   4     2576.86     2883.96     24.43 o 
  -2   1   4     1649.71     1492.45     21.93 o 
  -1   1   4     1074.41      882.21     24.96 o 
   0   1   4      557.18      518.86     15.85 o 
   1   1   4     1191.39      966.39      6.76 o 
   2   1   4     1456.32     1360.05     13.60 o 
   3   1   4     2690.31     2951.51     22.51 o 
   4   1   4      994.45      989.74     18.09 o 
   5   1   4      288.03      252.06      7.74 o 
   6   1   4      522.08      537.19     12.08 o 
   7   1   4      161.82      167.24     12.16 o 
   8   1   4      100.61       87.79      7.52 o 
   9   1   4       21.36       33.08      5.71 o 
  -9   2   4       15.66       25.27      4.53 o 
  -8   2   4       12.19       12.40      4.68 o 
  -7   2   4      197.45      177.41     15.45 o 
  -6   2   4      156.80      165.23      9.52 o 
  -5   2   4     1093.71     1151.15     23.35 o 
  -4   2   4      113.55      119.44      7.79 o 
  -3   2   4     1341.12     1223.71     24.71 o 
  -2   2   4     1982.02     2008.23     16.33 o 
  -1   2   4     5540.84     5325.79     44.30 o 
   0   2   4      271.44      273.60      7.14 o 
   1   2   4     5287.32     5131.94     34.42 o 
   2   2   4     1869.76     1932.84     14.65 o 
   3   2   4     1457.17     1311.10     23.48 o 
   4   2   4      106.84      116.46      8.00 o 
   5   2   4     1075.66     1145.30     22.94 o 
   6   2   4      178.12      184.72     14.35 o 
   7   2   4      185.90      159.70     13.85 o 
   8   2   4       14.10       12.49      3.46 o 
   9   2   4       15.79       19.34      4.93 o 
  -9   3   4       46.65       46.10      5.10 o 
  -8   3   4       55.78       62.39      7.80 o 
  -7   3   4       96.28       90.10      9.62 o 
  -6   3   4      103.19       89.63      7.08 o 
  -5   3   4      223.74      225.05     14.03 o 
  -4   3   4      248.88      235.66     10.77 o 
  -3   3   4      550.73      627.06     19.25 o 
  -2   3   4     1357.66     1408.22     15.90 o 
  -1   3   4      568.72      509.90     13.89 o 
   0   3   4      289.68      290.21      8.88 o 
   1   3   4      715.02      629.16     16.22 o 
   3   3   4      639.37      692.94     21.00 o 
   4   3   4      272.32      261.19     10.22 o 
   5   3   4      217.05      205.88      8.16 o 
   6   3   4      119.21      109.30      8.50 o 
   7   3   4       92.39      101.71     10.32 o 
   8   3   4       49.27       46.81      5.05 o 
   9   3   4       46.39       39.37      6.45 o 
  -9   4   4       22.35       12.15      4.00 o 
  -8   4   4      186.53      178.79     18.63 o 
  -7   4   4       21.45       20.83      5.96 o 
  -6   4   4       11.09        7.83      4.57 o 
  -5   4   4      153.86      167.45     14.57 o 
  -4   4   4     1778.70     1899.80     29.89 o 
  -3   4   4     2050.64     2015.47     32.42 o 
  -2   4   4      479.56      536.83     15.54 o 
  -1   4   4     3699.31     3776.65     29.33 o 
   0   4   4     3888.88     4045.45     46.06 o 
   1   4   4     3865.74     3890.32     25.75 o 
   2   4   4      498.57      575.00     18.81 o 
   3   4   4     2093.67     2058.09     32.68 o 
   4   4   4     1742.34     1807.70     31.91 o 
   5   4   4      173.56      195.44     10.71 o 
   6   4   4       11.51       12.24      2.05 o 
   7   4   4       21.07       24.87      3.29 o 
   8   4   4      190.00      192.60     15.69 o 
   9   4   4       22.19       19.85      6.14 o 
  -9   5   4        8.99        6.31      3.79 o 
  -8   5   4       34.55       39.59      5.66 o 
  -7   5   4      101.80       96.62      6.72 o 
  -6   5   4       60.78       54.93      5.21 o 
  -5   5   4      298.60      306.28     14.11 o 
  -4   5   4      453.99      440.07     13.88 o 
  -3   5   4      734.48      674.90     14.29 o 
  -2   5   4      237.17      252.71     11.03 o 
  -1   5   4     1891.49     1899.09     37.19 o 
   0   5   4     2782.26     2795.81     22.62 o 
   1   5   4     1988.36     1993.12     32.67 o 
   2   5   4      316.30      335.57     11.57 o 
   3   5   4      750.14      707.74     15.03 o 
   4   5   4      462.38      460.52     12.02 o 
   5   5   4      308.51      322.70     10.21 o 
   6   5   4       61.80       57.07      4.45 o 
   7   5   4      100.09       93.27      8.93 o 
   8   5   4       35.66       36.59      5.69 o 
   9   5   4       10.01        2.81      4.86 o 
  -9   6   4       24.41        7.94      7.63 o 
  -8   6   4        5.52        7.21      3.33 o 
  -7   6   4      100.29      105.84     10.15 o 
  -6   6   4       27.32       30.59      4.03 o 
  -5   6   4      210.55      213.11     15.59 o 
  -4   6   4       91.53       96.52      4.81 o 
  -3   6   4      269.25      265.44      7.79 o 
  -2   6   4     2210.95     2424.00     40.77 o 
  -1   6   4     1441.91     1402.23     25.76 o 
   0   6   4      144.06      171.79      7.30 o 
   1   6   4     1369.21     1333.67     23.18 o 
   2   6   4     2304.27     2493.80     37.37 o 
   3   6   4      250.05      247.50     16.68 o 
   4   6   4       87.07       96.77      8.54 o 
   5   6   4      206.79      202.99     10.25 o 
   6   6   4       18.07       16.04      3.31 o 
   7   6   4      102.69       93.76      8.39 o 
   8   6   4        4.48        5.20      3.07 o 
   9   6   4       28.53       27.94      5.84 o 
  -8   7   4        3.78        1.48      3.67 o 
  -7   7   4       14.53       11.05      5.09 o 
  -6   7   4      228.77      230.72     17.01 o 
  -5   7   4      200.99      189.72      9.63 o 
  -4   7   4      163.81      168.79      6.28 o 
  -3   7   4      292.85      288.16      6.67 o 
  -2   7   4     1434.93     1552.82     30.16 o 
  -1   7   4      650.45      644.69     13.34 o 
   0   7   4        9.59        5.94      1.72 o 
   1   7   4      655.66      662.76     11.58 o 
   2   7   4     1409.06     1497.22     22.11 o 
   3   7   4      261.45      255.50      8.99 o 
   4   7   4      176.58      191.91      9.52 o 
   5   7   4      186.01      214.05     13.04 o 
   6   7   4      217.13      210.57     12.77 o 
   7   7   4       15.78       12.34      3.33 o 
   8   7   4        4.97        4.77      5.03 o 
  -8   8   4       29.95       27.20     11.90 o 
  -7   8   4       35.60       34.95      5.06 o 
  -6   8   4       43.07       49.86      6.62 o 
  -5   8   4        4.52        3.53      3.07 o 
  -4   8   4      468.42      519.77     12.02 o 
  -3   8   4      385.16      368.69     11.22 o 
  -2   8   4       36.98       39.29      3.81 o 
  -1   8   4      466.91      455.19     12.16 o 
   0   8   4     1419.57     1522.50     28.17 o 
   1   8   4      479.73      457.24      9.95 o 
   2   8   4       40.61       35.62      2.34 o 
   3   8   4      367.27      375.61     10.13 o 
   4   8   4      446.67      468.54     10.57 o 
   5   8   4        6.41       15.73      3.19 o 
   6   8   4       45.10       39.03      5.72 o 
   7   8   4       31.94       38.66      5.09 o 
   8   8   4       32.80       41.10      8.17 o 
  -8   9   4        6.52       10.26      6.37 o 
  -7   9   4       25.57       13.27      4.58 o 
  -6   9   4       21.45       17.26      4.42 o 
  -5   9   4       83.83       78.30      7.56 o 
  -4   9   4      169.22      167.55     12.56 o 
  -3   9   4      233.03      247.47     10.35 o 
  -2   9   4       99.91      107.40      7.67 o 
  -1   9   4      238.96      271.90     12.20 o 
   0   9   4      700.66      685.88     18.44 o 
   1   9   4      238.30      249.66     11.05 o 
   2   9   4       85.45       86.16      5.89 o 
   3   9   4      241.20      275.78      7.89 o 
   4   9   4      150.54      155.61      7.88 o 
   5   9   4       77.95       71.61      4.85 o 
   6   9   4       21.04       15.46      5.05 o 
   7   9   4       24.54       27.17      7.35 o 
   8   9   4        4.91        7.56     10.90 o 
  -7  10   4       10.51       12.34      4.18 o 
  -6  10   4       39.81       41.73      5.48 o 
  -5  10   4       93.26       86.73      7.92 o 
  -4  10   4       20.24       18.01      4.46 o 
  -3  10   4      198.02      208.13     11.57 o 
  -2  10   4      268.24      259.58     13.91 o 
  -1  10   4      137.98      138.51      9.12 o 
   0  10   4       64.29       71.58      6.26 o 
   1  10   4      138.25      130.72      7.87 o 
   2  10   4      253.88      241.41      9.24 o 
   3  10   4      193.64      199.14      8.52 o 
   4  10   4       16.88       15.15      3.30 o 
   5  10   4       83.87       84.29      8.15 o 
   6  10   4       43.75       53.34      7.58 o 
   7  10   4       12.68       12.71      3.87 o 
  -7  11   4        5.14       11.68      5.57 o 
  -6  11   4       31.68       28.80      4.86 o 
  -5  11   4        4.60        0.51      4.66 o 
  -4  11   4       20.56       13.70      3.12 o 
  -3  11   4       42.59       46.92      4.82 o 
  -2  11   4      148.14      137.79     10.64 o 
  -1  11   4      128.44      131.74     11.99 o 
   0  11   4       26.39       27.15      4.89 o 
   1  11   4      139.55      127.08      7.46 o 
   2  11   4      157.77      172.41      9.85 o 
   3  11   4       37.29       37.87      4.88 o 
   4  11   4       18.26       12.99     10.81 o 
   5  11   4        3.18        6.72      3.68 o 
   6  11   4       30.11       24.76      4.61 o 
   7  11   4        4.57        8.70      7.45 o 
  -6  12   4        3.36        9.11      8.40 o 
  -5  12   4       33.79       27.89      4.38 o 
  -4  12   4       65.02       52.47      5.82 o 
  -3  12   4       22.71       24.19      4.42 o 
  -2  12   4       10.79       13.14      4.55 o 
  -1  12   4       16.76       13.98      3.71 o 
   0  12   4      239.72      225.45     16.24 o 
   1  12   4       19.62       22.93      3.42 o 
   2  12   4        8.87        7.04      3.02 o 
   3  12   4       20.38       14.93      7.74 o 
   4  12   4       60.59       59.40      8.67 o 
   5  12   4       34.12       35.93      5.40 o 
   6  12   4        2.80        8.03      7.94 o 
  -5  13   4       14.50       22.78      5.92 o 
  -4  13   4       12.99       13.46      3.79 o 
  -3  13   4       50.47       45.86      4.90 o 
  -2  13   4        2.73        0.10      4.33 o 
  -1  13   4       61.69       65.87      9.83 o 
   0  13   4       62.60       62.69      5.24 o 
   1  13   4       64.57       73.05      6.37 o 
   2  13   4        3.95       19.73      5.43 o 
   3  13   4       49.02       65.02     13.86 o 
   4  13   4       12.76       11.29      3.80 o 
   5  13   4       15.54       24.48      6.69 o 
  -4  14   4       13.84       17.14      4.79 o 
  -3  14   4       13.75        9.16      6.00 o 
  -2  14   4        2.04       -0.71      3.21 o 
  -1  14   4       37.46       37.13      6.64 o 
   0  14   4        8.02        5.66      2.88 o 
   1  14   4       38.55       36.97      6.82 o 
   2  14   4        2.73        1.63      7.89 o 
   3  14   4       11.68       20.96      4.87 o 
   4  14   4       14.67       14.68      5.56 o 
  -3  15   4        3.87        0.51      5.37 o 
  -2  15   4       33.62       26.90      7.37 o 
  -1  15   4       15.19       13.32      4.18 o 
   0  15   4        0.01        6.45      4.21 o 
   1  15   4       13.60       12.65      4.83 o 
   2  15   4       33.07       23.11      7.08 o 
   3  15   4        3.89       13.50      6.62 o 
   0  16   4        4.26       13.35     16.99 o 
   1   0   5      640.04      770.76     21.53 o 
   2   0   5      867.81      725.21     20.40 o 
   3   0   5       27.74       34.19      2.95 o 
   4   0   5       35.04       53.04      4.54 o 
   5   0   5        6.05        2.39      3.02 o 
   6   0   5      849.99      817.06     16.16 o 
   7   0   5        9.90       10.69      2.28 o 
   8   0   5       10.94        8.44      3.26 o 
   9   0   5        1.71        5.44      4.04 o 
  -9   1   5       51.92       55.82      7.30 o 
  -8   1   5      109.65      104.57     10.31 o 
  -7   1   5       84.70      101.29      9.39 o 
  -6   1   5       63.04       64.93      5.21 o 
  -5   1   5      976.83      967.60     18.88 o 
  -4   1   5     4762.49     5258.92     68.44 o 
  -3   1   5     1781.56     1779.22     31.01 o 
  -2   1   5      552.98      543.55     13.11 o 
   0   1   5     3959.61     4131.30     36.93 o 
   1   1   5     2178.37     2023.82     18.09 o 
   2   1   5      560.96      566.07     14.94 o 
   3   1   5     1668.75     1664.24     30.63 o 
   4   1   5     4838.41     5198.56     34.30 o 
   5   1   5      961.61      958.72     19.86 o 
   6   1   5       61.21       60.17      6.02 o 
   7   1   5       81.05       86.96      7.67 o 
   8   1   5      111.72      111.42      8.39 o 
   9   1   5       55.45       50.47      6.38 o 
  -9   2   5       41.73       30.43      5.98 o 
  -8   2   5        2.02       -0.89      3.83 o 
  -7   2   5      336.75      369.85     15.65 o 
  -6   2   5       19.17       27.13      3.20 o 
  -5   2   5      708.94      781.96     21.08 o 
  -4   2   5      486.12      557.80     18.28 o 
  -3   2   5     2948.81     2923.91     55.73 o 
  -2   2   5      734.56      634.50     16.37 o 
  -1   2   5     3165.89     2879.60     48.90 o 
   0   2   5      157.40      148.18      4.49 o 
   1   2   5     2777.84     2668.32     19.02 o 
   2   2   5      746.01      646.35     16.97 o 
   3   2   5     2886.36     2821.18     44.68 o 
   4   2   5      476.82      528.72     11.98 o 
   5   2   5      727.80      800.57     21.38 o 
   6   2   5       17.82       22.98      2.76 o 
   7   2   5      369.51      410.73     15.93 o 
   8   2   5        1.74        4.71      4.12 o 
   9   2   5       41.60       34.36      6.93 o 
  -9   3   5       13.17       16.01      5.11 o 
  -8   3   5      229.70      251.46     22.84 o 
  -7   3   5       46.85       50.87      6.27 o 
  -6   3   5       55.38       57.78      5.14 o 
  -5   3   5      382.82      365.64     13.17 o 
  -4   3   5     1793.15     1822.32     34.72 o 
  -3   3   5      675.98      672.71     21.36 o 
  -2   3   5      507.87      483.15     13.34 o 
  -1   3   5      575.52      608.85     18.06 o 
   0   3   5      255.22      174.22      5.04 o 
   1   3   5      677.30      706.52     18.28 o 
   2   3   5      518.14      480.79     15.99 o 
   3   3   5      694.65      681.62     19.61 o 
   4   3   5     1772.44     1796.32     30.24 o 
   5   3   5      368.63      358.36     13.73 o 
   6   3   5       56.65       57.31      4.38 o 
   7   3   5       51.66       47.21      5.63 o 
   8   3   5      239.96      247.87     16.08 o 
   9   3   5       12.16       12.17     10.76 o 
  -9   4   5        0.16       15.59      4.98 o 
  -8   4   5        9.39       16.12      4.79 o 
  -7   4   5       81.97       79.68      8.86 o 
  -6   4   5      308.41      335.64     21.60 o 
  -5   4   5       53.60       47.80      4.16 o 
  -4   4   5        6.64        6.97      2.53 o 
  -3   4   5      493.42      495.56     14.90 o 
  -2   4   5     5127.14     5247.39     88.32 o 
  -1   4   5     1117.32     1088.41     10.99 o 
   0   4   5      412.89      434.30     15.06 o 
   1   4   5     1150.60     1113.95     11.34 o 
   2   4   5     4873.69     4953.68     83.07 o 
   3   4   5      467.49      484.07     16.27 o 
   4   4   5        6.78        3.57      2.56 o 
   5   4   5       53.72       46.63      3.45 o 
   6   4   5      262.52      285.83     15.20 o 
   7   4   5       78.70       77.00      6.64 o 
   8   4   5        9.39       19.97      4.26 o 
   9   4   5        0.22        4.86      6.83 o 
  -9   5   5       15.02       11.48      4.49 o 
  -8   5   5       58.95       68.00      8.05 o 
  -7   5   5       74.92       79.81      7.33 o 
  -6   5   5        6.00       16.06      3.22 o 
  -5   5   5      337.01      359.76     20.21 o 
  -4   5   5      395.42      381.81      9.66 o 
  -3   5   5      252.00      272.18     12.51 o 
  -2   5   5      352.11      329.82     12.60 o 
  -1   5   5     1746.68     1774.14     31.19 o 
   0   5   5     2271.26     2284.72     44.34 o 
   1   5   5     1653.58     1677.46     27.25 o 
   2   5   5      348.43      319.15     10.41 o 
   3   5   5      214.56      208.20      7.69 o 
   4   5   5      409.37      399.94     10.54 o 
   5   5   5      337.72      366.80     10.19 o 
   6   5   5        5.82        6.55      2.80 o 
   7   5   5       76.32       78.81      6.63 o 
   8   5   5       60.79       64.65      9.08 o 
   9   5   5       19.55       18.50      5.94 o 
  -9   6   5       38.44       26.71      5.95 o 
  -8   6   5        9.04       11.87      5.19 o 
  -7   6   5      112.99      104.83      7.17 o 
  -6   6   5       77.93       80.57      7.69 o 
  -5   6   5      153.68      157.35     11.69 o 
  -4   6   5       26.88       30.74      4.11 o 
  -3   6   5     1363.25     1390.12     22.90 o 
  -2   6   5      116.97      117.38      6.59 o 
  -1   6   5     1383.58     1418.92     28.68 o 
   0   6   5      116.21      106.72      9.18 o 
   1   6   5     1547.10     1606.73     26.46 o 
   2   6   5      132.69      146.97      5.95 o 
   3   6   5     1344.57     1366.78     26.97 o 
   4   6   5       28.51       24.05      3.27 o 
   5   6   5      115.79      124.02     10.09 o 
   6   6   5       79.61       71.08      8.27 o 
   7   6   5      101.62      104.21      8.81 o 
   8   6   5        9.20       16.20      6.97 o 
   9   6   5       39.73       34.00      9.91 o 
  -8   7   5       40.99       46.82      6.95 o 
  -7   7   5       31.77       32.19      5.69 o 
  -6   7   5        2.94        3.26      2.53 o 
  -5   7   5       40.41       33.63      4.32 o 
  -4   7   5      302.05      304.71     11.24 o 
  -3   7   5      202.30      203.15     11.84 o 
  -2   7   5      137.48      127.66      9.72 o 
  -1   7   5      523.86      516.71     15.00 o 
   0   7   5     1463.04     1492.52     30.42 o 
   1   7   5      507.26      493.06     15.96 o 
   2   7   5      142.37      131.17      4.87 o 
   3   7   5      179.43      198.59      9.27 o 
   4   7   5      289.80      295.57     10.64 o 
   5   7   5       41.48       42.53      5.46 o 
   6   7   5        3.38        8.17      3.88 o 
   7   7   5       31.40       30.59      5.05 o 
   8   7   5       46.33       40.26      5.16 o 
  -8   8   5        0.19        3.24      2.95 o 
  -7   8   5       28.87       33.17      4.45 o 
  -6   8   5      204.63      209.08     14.66 o 
  -5   8   5       61.16       58.21      5.92 o 
  -4   8   5      101.61       96.42      8.28 o 
  -3   8   5      141.71      137.30     10.01 o 
  -2   8   5      590.58      587.18     19.24 o 
  -1   8   5       98.99      104.24      8.52 o 
   0   8   5       84.23       98.02      6.64 o 
   1   8   5       86.89       77.82      6.51 o 
   2   8   5      620.75      629.90     15.63 o 
   3   8   5      155.54      142.49     10.29 o 
   4   8   5      103.05       96.04      7.12 o 
   5   8   5       64.00       65.36      6.19 o 
   6   8   5      211.16      218.07     15.83 o 
   7   8   5       30.88       20.15      4.48 o 
   8   8   5        0.16        6.51      5.18 o 
  -8   9   5        7.21        5.95      5.68 o 
  -7   9   5       20.86       14.63      3.34 o 
  -6   9   5       21.45       29.31      5.90 o 
  -5   9   5       66.46       70.03     12.91 o 
  -4   9   5      235.06      235.36      9.38 o 
  -3   9   5        3.25        8.13      2.25 o 
  -2   9   5       66.43       69.63      5.80 o 
  -1   9   5      463.11      452.39     18.36 o 
   0   9   5       85.55       83.13      5.80 o 
   1   9   5      469.28      419.96     10.30 o 
   2   9   5       67.58       66.67      5.27 o 
   3   9   5       10.45        9.40      3.35 o 
   4   9   5      219.00      191.47     15.81 o 
   5   9   5       64.76       67.31      6.39 o 
   6   9   5       20.54       23.89      5.81 o 
   7   9   5       21.24       37.33      7.21 o 
   8   9   5        7.78        6.30      5.74 o 
  -7  10   5       38.13       35.94      7.10 o 
  -6  10   5       37.86       28.74      6.72 o 
  -5  10   5      166.03      170.14     14.39 o 
  -4  10   5       42.60       39.87      4.72 o 
  -3  10   5      155.63      142.25      9.48 o 
  -2  10   5      130.75      145.91      8.02 o 
  -1  10   5      181.31      156.30      9.73 o 
   0  10   5        0.66        5.84      4.02 o 
   1  10   5      172.83      161.28     10.09 o 
   2  10   5      128.42      124.98      8.97 o 
   3  10   5      167.02      160.00     10.82 o 
   4  10   5       41.21       40.67      5.55 o 
   5  10   5      174.92      179.85     17.26 o 
   6  10   5       38.16       29.08      5.71 o 
   7  10   5       41.68       32.71      7.37 o 
  -7  11   5        5.20       17.87      5.49 o 
  -6  11   5        4.61        9.14      3.86 o 
  -5  11   5       27.66       24.17      5.14 o 
  -4  11   5       65.37       68.62      5.27 o 
  -3  11   5       73.90       81.29      7.84 o 
  -2  11   5       37.59       33.32      4.99 o 
  -1  11   5       10.78       11.99      2.72 o 
   0  11   5      294.03      276.65     16.57 o 
   1  11   5        9.32        6.96      3.42 o 
   2  11   5       39.53       33.95      4.52 o 
   3  11   5       70.04       71.02      7.11 o 
   4  11   5       72.08       69.54     10.77 o 
   5  11   5       27.67       33.47      5.82 o 
   6  11   5        4.30        7.56      7.44 o 
   7  11   5        4.76       10.32      7.27 o 
  -6  12   5       69.30       58.27     12.88 o 
  -5  12   5        1.24        1.02      3.68 o 
  -4  12   5       14.17       18.00      4.30 o 
  -3  12   5       32.64       22.99      4.46 o 
  -2  12   5      111.59      103.25     10.69 o 
  -1  12   5       10.60       14.26      4.01 o 
   0  12   5       22.96       22.78      3.80 o 
   1  12   5       12.58       12.01      2.78 o 
   2  12   5      125.03      118.01      8.22 o 
   3  12   5       31.56       33.25      6.54 o 
   4  12   5       13.88        6.77      4.93 o 
   5  12   5        0.75        2.14      4.45 o 
   6  12   5       69.37       79.27     21.53 o 
  -5  13   5       22.74       12.96      6.77 o 
  -4  13   5        9.68        8.30      4.87 o 
  -3  13   5       30.82       28.59      5.55 o 
  -2  13   5        3.75       14.60      3.93 o 
  -1  13   5       80.89       73.82      6.72 o 
   0  13   5        7.19        9.90      3.44 o 
   1  13   5       88.53       83.83      9.21 o 
   2  13   5        3.66        4.05      3.25 o 
   3  13   5       32.83       28.72      7.40 o 
   4  13   5        9.45       11.72      4.17 o 
   5  13   5       22.15       20.39      7.04 o 
  -4  14   5        2.42        2.59      3.52 o 
  -3  14   5        7.01        9.59      4.17 o 
  -2  14   5        9.52        5.76      2.94 o 
  -1  14   5       21.80       17.40      5.34 o 
   0  14   5        0.02        4.97      2.81 o 
   1  14   5       26.45       20.21      4.21 o 
   2  14   5       11.22        6.94      3.65 o 
   3  14   5        7.36       15.28      4.27 o 
   4  14   5        2.81        6.02     10.23 o 
  -3  15   5        2.55       12.91      8.01 o 
  -2  15   5        0.30        1.96      4.01 o 
  -1  15   5       10.27        7.92      6.74 o 
   0  15   5       45.47       48.13      8.37 o 
   1  15   5       10.88       12.14      5.98 o 
   2  15   5        0.40        3.71      5.08 o 
   3  15   5        2.69        6.33      6.96 o 
   0   0   6     6578.56     6342.26     60.51 o 
   1   0   6      601.00      604.86     16.92 o 
   2   0   6       15.58       24.45      2.94 o 
   3   0   6     2171.14     2201.04     42.73 o 
   4   0   6     2991.67     3221.79     52.56 o 
   5   0   6      165.28      165.34      7.84 o 
   6   0   6        5.05       10.52      2.93 o 
   7   0   6       37.73       58.56      7.38 o 
   8   0   6      216.38      222.74     16.93 o 
   9   0   6       19.54       12.13      6.79 o 
  -9   1   6       15.25       14.14      6.95 o 
  -8   1   6      106.46      118.82     10.75 o 
  -7   1   6      362.38      387.24     20.87 o 
  -6   1   6       56.76       52.22      5.89 o 
  -5   1   6      258.42      275.20     12.72 o 
  -4   1   6      770.90      745.06     15.04 o 
  -3   1   6     3240.74     3354.85     57.30 o 
  -2   1   6      396.71      294.99      9.08 o 
  -1   1   6      316.55      332.42     11.06 o 
   0   1   6     1780.37     1837.11     17.71 o 
   1   1   6      227.57      264.88      8.17 o 
   2   1   6      361.80      260.28      8.29 o 
   3   1   6     3075.70     3275.01     56.19 o 
   4   1   6      704.61      702.09     15.07 o 
   5   1   6      248.72      243.54     11.28 o 
   6   1   6       85.29       81.87      6.29 o 
   7   1   6      330.66      322.88     15.92 o 
   8   1   6      108.94      113.87      8.94 o 
   9   1   6       12.48        7.33      3.98 o 
  -9   2   6       43.95       35.04      4.91 o 
  -8   2   6       21.00       20.89      5.09 o 
  -7   2   6       70.31       69.95      6.97 o 
  -6   2   6      113.22      110.83     15.84 o 
  -5   2   6      556.50      575.70     17.25 o 
  -4   2   6      755.37      735.61     18.09 o 
  -3   2   6     1208.66     1101.55     20.81 o 
  -2   2   6     1537.81     1399.50     11.97 o 
  -1   2   6     1075.93      878.66     25.22 o 
   0   2   6       64.40       70.62      4.24 o 
   1   2   6     1083.90      916.82     17.32 o 
   2   2   6     1426.01     1312.57     14.23 o 
   3   2   6     1282.16     1187.69     19.88 o 
   4   2   6      761.86      740.13     15.91 o 
   5   2   6      554.95      571.48     15.40 o 
   6   2   6      141.31      128.04      8.80 o 
   7   2   6       70.64       54.08      5.74 o 
   8   2   6       20.53       11.48      4.05 o 
   9   2   6       42.62       26.53      6.24 o 
  -9   3   6       32.77       45.00      7.56 o 
  -8   3   6       56.11       50.50      5.63 o 
  -7   3   6       40.40       47.81      5.55 o 
  -6   3   6      223.57      196.01     13.98 o 
  -5   3   6       32.64       27.49      2.89 o 
  -4   3   6     1302.40     1322.73     33.99 o 
  -3   3   6     1439.25     1454.67     27.49 o 
  -2   3   6      890.40      954.72     19.65 o 
  -1   3   6     3235.94     3209.87     28.95 o 
   0   3   6       87.49       85.38      5.01 o 
   1   3   6     3343.73     3318.27     24.21 o 
   2   3   6      748.23      827.01     19.46 o 
   3   3   6     1413.06     1408.51     23.05 o 
   4   3   6     1262.75     1276.69     21.31 o 
   5   3   6       50.75       45.61      3.74 o 
   6   3   6      219.78      195.14     11.18 o 
   7   3   6       48.43       56.06      5.68 o 
   8   3   6       52.87       66.91      9.00 o 
   9   3   6       32.09       31.10      7.77 o 
  -9   4   6       12.20       14.71      4.51 o 
  -8   4   6       95.53       87.57      9.99 o 
  -7   4   6       20.93       21.35      4.22 o 
  -6   4   6       37.03       36.84      6.38 o 
  -5   4   6      104.60       94.68      7.68 o 
  -4   4   6     1575.32     1611.45     31.36 o 
  -3   4   6     1206.03     1308.83     22.16 o 
  -2   4   6      779.23      797.21     20.31 o 
  -1   4   6     1795.18     1769.03     36.28 o 
   0   4   6      265.13      241.57      7.76 o 
   1   4   6     1812.03     1734.03     30.51 o 
   2   4   6      792.14      798.53     20.30 o 
   3   4   6     1149.24     1202.12     22.36 o 
   4   4   6     1605.57     1670.96     29.36 o 
   5   4   6      119.60      106.50      6.73 o 
   6   4   6       37.63       46.25      4.32 o 
   7   4   6       16.75       17.15      3.98 o 
   8   4   6       91.53       87.08      8.64 o 
   9   4   6       14.92        8.96      5.37 o 
  -9   5   6       13.50        8.90      3.57 o 
  -8   5   6       14.58       27.16      4.17 o 
  -7   5   6      176.84      202.63     19.59 o 
  -6   5   6       62.40       69.62      6.00 o 
  -5   5   6      110.94      137.59      8.59 o 
  -4   5   6      355.39      376.78     11.81 o 
  -3   5   6     1024.49     1000.82     17.39 o 
  -2   5   6     3254.06     3283.18     56.46 o 
  -1   5   6       80.41       97.74     11.11 o 
   0   5   6     1125.98     1111.84     22.97 o 
   1   5   6       41.79       49.69      3.84 o 
   2   5   6     3326.10     3319.21     52.46 o 
   3   5   6     1075.27     1064.11     20.47 o 
   4   5   6      358.38      395.57     12.56 o 
   5   5   6      106.84      136.48     10.41 o 
   6   5   6       69.84       67.83      7.08 o 
   7   5   6      182.73      183.11     16.14 o 
   8   5   6       17.35       16.60      6.62 o 
   9   5   6       14.58        7.89      4.78 o 
  -8   6   6       20.83       25.47      4.55 o 
  -7   6   6       39.03       29.32      5.82 o 
  -6   6   6       71.14       74.06      7.34 o 
  -5   6   6      100.26      103.96      7.55 o 
  -4   6   6       63.31       53.04      4.30 o 
  -3   6   6      517.48      564.65     13.38 o 
  -2   6   6     1920.11     1872.62     36.63 o 
  -1   6   6       24.61       21.75      2.88 o 
   0   6   6      875.49      941.95     18.98 o 
   1   6   6       31.81       27.49      3.24 o 
   2   6   6     2001.55     1922.25     28.40 o 
   3   6   6      511.66      547.94     13.68 o 
   4   6   6       72.00       70.99      6.47 o 
   5   6   6      114.50      108.04      9.26 o 
   6   6   6       60.57       62.39      6.24 o 
   7   6   6       36.27       35.77      5.27 o 
   8   6   6       22.12       17.65      4.62 o 
  -8   7   6       21.76       20.00      4.99 o 
  -7   7   6       54.51       61.38      7.19 o 
  -6   7   6      194.51      209.34     13.25 o 
  -5   7   6       65.47       63.51      5.87 o 
  -4   7   6      380.62      366.79     11.52 o 
  -3   7   6      776.93      813.86     20.91 o 
  -2   7   6      530.88      512.45     12.41 o 
  -1   7   6      814.66      809.08     20.39 o 
   0   7   6      583.15      569.60     18.93 o 
   1   7   6      789.33      764.26     14.31 o 
   2   7   6      501.01      454.32     12.63 o 
   3   7   6      775.39      801.87     17.80 o 
   4   7   6      403.55      401.56     11.67 o 
   5   7   6       61.98       56.14      5.67 o 
   6   7   6      189.93      196.28     15.99 o 
   7   7   6       51.35       55.37      5.06 o 
   8   7   6       21.56       22.71      5.71 o 
  -8   8   6       32.72       32.38      5.57 o 
  -7   8   6       22.99       17.18      4.26 o 
  -6   8   6       35.37       32.70      7.16 o 
  -5   8   6       75.61       71.40      6.89 o 
  -4   8   6      156.23      163.73     11.26 o 
  -3   8   6      392.70      378.73     11.03 o 
  -2   8   6      102.35      105.27      7.40 o 
  -1   8   6      550.81      565.93     17.57 o 
   0   8   6      317.64      322.40     14.61 o 
   1   8   6      549.82      538.37     15.06 o 
   2   8   6       99.73      112.18      5.26 o 
   3   8   6      430.70      392.04     17.88 o 
   4   8   6      174.70      173.52     11.53 o 
   5   8   6       80.89       87.83      8.08 o 
   6   8   6       37.08       23.33      4.41 o 
   7   8   6       19.93       15.64      4.40 o 
   8   8   6       32.01       21.62      5.72 o 
  -7   9   6       41.71       43.94      5.39 o 
  -6   9   6       32.93       39.00      5.51 o 
  -5   9   6      100.63      108.06      9.56 o 
  -4   9   6       68.95       56.97      6.04 o 
  -3   9   6      618.39      642.53     16.34 o 
  -2   9   6       33.13       34.12      4.23 o 
  -1   9   6      455.47      461.05     10.78 o 
   0   9   6      261.41      258.67     22.08 o 
   1   9   6      441.23      436.62     14.82 o 
   2   9   6       26.73       29.74      3.81 o 
   3   9   6      609.92      619.53     21.53 o 
   4   9   6       56.99       48.80      5.41 o 
   5   9   6      105.41      111.02      9.28 o 
   6   9   6       33.68       42.82      5.01 o 
   7   9   6       41.17       34.42      5.42 o 
  -7  10   6       26.84       18.41      5.85 o 
  -6  10   6       25.16       28.09      5.56 o 
  -5  10   6      122.22      105.06      9.70 o 
  -4  10   6       10.65       11.50      4.66 o 
  -3  10   6        0.04        2.12      4.96 o 
  -2  10   6      311.38      324.57     24.82 o 
  -1  10   6      134.29      147.61     10.58 o 
   0  10   6        1.33        6.49      3.67 o 
   1  10   6      145.74      158.71     12.46 o 
   2  10   6      323.44      358.01     16.99 o 
   3  10   6        1.07        5.20      2.61 o 
   4  10   6       13.08       10.07      3.77 o 
   5  10   6      129.97      123.64     11.09 o 
   6  10   6       25.78       23.49      4.94 o 
   7  10   6       27.54       24.10      6.24 o 
  -6  11   6       43.36       43.97      6.12 o 
  -5  11   6       16.45       19.52      5.39 o 
  -4  11   6       19.05       14.04      3.53 o 
  -3  11   6       16.09       18.37      3.28 o 
  -2  11   6      277.01      282.39     17.65 o 
  -1  11   6       44.84       50.69      5.65 o 
   0  11   6        2.16        1.51      3.19 o 
   1  11   6       46.81       59.31      6.70 o 
   2  11   6      275.43      278.89     20.75 o 
   3  11   6       12.72       20.92      3.79 o 
   4  11   6       17.19       13.74      7.72 o 
   5  11   6       18.44       18.18      5.51 o 
   6  11   6       44.57       41.31      4.28 o 
  -6  12   6        4.78        1.53      4.81 o 
  -5  12   6       21.32       31.14      5.17 o 
  -4  12   6       88.47       93.82      7.45 o 
  -3  12   6       31.32       32.17      4.67 o 
  -2  12   6       17.18       19.75      4.46 o 
  -1  12   6       88.11       85.43      7.09 o 
   0  12   6       30.21       34.50      4.42 o 
   1  12   6       87.07       84.66      6.86 o 
   2  12   6       15.13        9.37      3.09 o 
   3  12   6       32.25       18.20      9.44 o 
   4  12   6       93.48       94.38      8.89 o 
   5  12   6       17.15       24.38      5.42 o 
   6  12   6        4.61        9.50      9.26 o 
  -5  13   6       16.81       18.97      6.64 o 
  -4  13   6       18.64       15.78      4.75 o 
  -3  13   6        8.08        9.03      5.33 o 
  -2  13   6        2.59        5.48      4.29 o 
  -1  13   6       14.75       16.84      4.01 o 
   0  13   6       71.11       81.95      7.05 o 
   1  13   6       15.88       20.36      4.56 o 
   2  13   6        2.94        1.18      3.70 o 
   3  13   6       11.72       19.43      5.83 o 
   4  13   6       19.05       20.66      4.43 o 
   5  13   6       14.60       13.80      4.23 o 
  -4  14   6        2.06        4.97      4.81 o 
  -3  14   6       19.39       29.48      3.85 o 
  -2  14   6       16.94       10.05      4.50 o 
  -1  14   6       15.42        7.72      7.76 o 
   0  14   6       36.57       37.03      6.27 o 
   1  14   6       15.52       21.03      3.76 o 
   2  14   6       15.90       21.42      4.18 o 
   3  14   6       20.84       21.00      5.59 o 
   4  14   6        1.12        6.52      4.06 o 
  -2  15   6        4.85        7.81      8.92 o 
  -1  15   6       12.30       11.60      4.44 o 
   0  15   6        3.54        3.09      4.44 o 
   1  15   6       10.94        8.15      5.64 o 
   2  15   6        4.88        9.51      6.18 o 
   1   0   7     9290.19     9314.48     61.50 o 
   2   0   7      676.19      785.52     20.33 o 
   3   0   7      871.06      820.39     18.16 o 
   4   0   7       22.75       17.26      1.75 o 
   5   0   7     1832.49     2095.40     25.69 o 
   6   0   7      278.01      251.77     11.14 o 
   7   0   7      252.07      229.99     11.83 o 
   8   0   7        8.21       15.19      2.99 o 
   9   0   7       17.70       17.47      8.75 o 
  -9   1   7       21.16       32.25      5.21 o 
  -8   1   7       16.71       20.83      3.95 o 
  -7   1   7       30.90       32.05      4.78 o 
  -6   1   7      184.07      184.67     14.21 o 
  -5   1   7      143.71      141.35     11.98 o 
  -4   1   7       14.82       10.05      3.01 o 
  -3   1   7      757.96      809.88     17.89 o 
  -2   1   7     1928.76     1969.33     34.01 o 
  -1   1   7      229.16      235.37      7.81 o 
   0   1   7      517.42      490.99     13.49 o 
   1   1   7      218.57      221.92      6.43 o 
   2   1   7     1855.66     1827.56     27.28 o 
   3   1   7      801.47      865.97     17.02 o 
   4   1   7       20.68       21.71      2.72 o 
   5   1   7      144.21      145.74     11.38 o 
   6   1   7      200.58      205.37     14.20 o 
   7   1   7       33.56       24.04      3.77 o 
   8   1   7       17.97       11.97      5.13 o 
   9   1   7       19.78       21.79      5.98 o 
  -9   2   7        4.17        8.15      5.34 o 
  -8   2   7      168.85      176.14     14.77 o 
  -7   2   7       30.38       41.39      7.26 o 
  -6   2   7      261.96      237.97     22.10 o 
  -5   2   7      359.71      367.00     16.48 o 
  -4   2   7     3762.00     4057.29     65.90 o 
  -3   2   7     1040.82      983.52     16.64 o 
  -2   2   7      166.70      172.42      9.75 o 
  -1   2   7      452.71      412.23     11.08 o 
   0   2   7     5655.71     5525.56     44.69 o 
   1   2   7      489.87      444.46     13.00 o 
   2   2   7      170.06      166.45      6.76 o 
   3   2   7     1086.97     1033.43     18.77 o 
   4   2   7     3836.06     4116.55     61.06 o 
   5   2   7      374.95      403.80     13.33 o 
   6   2   7      263.94      247.93     10.17 o 
   7   2   7       28.63       30.95      5.34 o 
   8   2   7      176.26      192.09     12.61 o 
   9   2   7        4.34        6.96      4.39 o 
  -9   3   7       25.78       13.19      5.08 o 
  -8   3   7       18.22       10.95      3.83 o 
  -7   3   7      110.09      130.18      8.95 o 
  -6   3   7      110.18      120.32     10.84 o 
  -5   3   7      363.72      379.59     11.40 o 
  -4   3   7      303.94      325.51      9.88 o 
  -3   3   7      354.70      325.02     10.43 o 
  -2   3   7     1797.66     1719.18     30.21 o 
  -1   3   7     1040.79     1058.16     32.71 o 
   0   3   7      527.18      475.41     14.84 o 
   1   3   7     1106.38     1116.68     22.45 o 
   2   3   7     1923.15     1864.81     30.55 o 
   3   3   7      332.81      311.99      9.98 o 
   4   3   7      325.16      341.27     12.71 o 
   5   3   7      386.67      404.95     10.15 o 
   6   3   7      102.87      104.57      7.57 o 
   7   3   7      115.47      128.91      9.76 o 
   8   3   7       15.33       15.83      4.64 o 
   9   3   7       26.86       16.49      5.31 o 
  -9   4   7       10.22       13.53      4.20 o 
  -8   4   7       22.15       28.27      5.08 o 
  -7   4   7       61.18       69.73      8.24 o 
  -6   4   7       17.57       13.58      3.46 o 
  -5   4   7      457.58      478.17     14.58 o 
  -4   4   7       19.72       23.74      3.42 o 
  -3   4   7     2431.30     2429.52     41.60 o 
  -2   4   7      271.03      317.48     12.13 o 
  -1   4   7     1904.57     1845.50     32.85 o 
   0   4   7       16.15       19.52      2.59 o 
   1   4   7     1724.38     1710.09     33.94 o 
   2   4   7      310.26      366.07     11.49 o 
   3   4   7     2477.30     2467.17     41.66 o 
   4   4   7       14.85       15.22      2.73 o 
   5   4   7      469.19      477.51     11.75 o 
   6   4   7       23.45        9.37      3.01 o 
   7   4   7       43.42       48.51      7.05 o 
   8   4   7       21.61       19.69      4.81 o 
   9   4   7       10.48       19.61      4.95 o 
  -9   5   7       35.64       38.89      7.92 o 
  -8   5   7        1.70        8.89      4.91 o 
  -7   5   7        8.36        4.10      4.80 o 
  -6   5   7      234.11      226.20     10.87 o 
  -5   5   7      167.19      170.29     12.49 o 
  -4   5   7      263.08      276.60     17.74 o 
  -3   5   7      243.16      239.99     17.71 o 
  -2   5   7      577.72      567.94     17.74 o 
  -1   5   7      982.23     1063.77     20.13 o 
   0   5   7      317.38      331.84     13.01 o 
   1   5   7     1046.02     1120.14     19.64 o 
   2   5   7      607.50      588.82     11.84 o 
   3   5   7      262.40      268.47      7.65 o 
   4   5   7      277.22      258.89     14.97 o 
   5   5   7      155.81      154.95     11.53 o 
   6   5   7      229.12      223.59     15.87 o 
   7   5   7        9.00        4.58      2.25 o 
   8   5   7        1.57        7.67      7.02 o 
   9   5   7       32.70       22.90      6.25 o 
  -8   6   7       54.06       59.74      7.91 o 
  -7   6   7       35.88       45.89      4.80 o 
  -6   6   7        3.50        6.25      2.23 o 
  -5   6   7      101.33      106.03      9.79 o 
  -4   6   7      907.74      932.54     19.55 o 
  -3   6   7       95.92      103.38      5.05 o 
  -2   6   7      420.91      416.62     12.45 o 
  -1   6   7      211.30      200.28      8.04 o 
   0   6   7     3465.74     3668.94     67.04 o 
   1   6   7      223.95      219.85     10.60 o 
   2   6   7      415.59      406.22     11.20 o 
   3   6   7       87.95       84.84      6.50 o 
   4   6   7      876.16      921.70     16.27 o 
   5   6   7      112.08      114.44      8.88 o 
   6   6   7        4.24       10.12      3.72 o 
   7   6   7       39.73       38.45      6.63 o 
   8   6   7       48.49       46.50      7.08 o 
  -8   7   7       13.76       11.72      4.67 o 
  -7   7   7       59.34       70.71      7.48 o 
  -6   7   7       48.17       60.60      7.00 o 
  -5   7   7      249.66      256.11     19.34 o 
  -4   7   7      116.55      106.64      7.21 o 
  -3   7   7      175.23      200.61     10.33 o 
  -2   7   7       58.11       60.18      5.50 o 
  -1   7   7      729.55      770.50     21.44 o 
   0   7   7      124.61      132.70      9.26 o 
   1   7   7      732.92      723.29     16.41 o 
   2   7   7       34.16       37.88      5.14 o 
   3   7   7      181.19      160.86     10.86 o 
   4   7   7      113.19      106.75      8.50 o 
   5   7   7      245.71      243.65     16.58 o 
   6   7   7       47.67       57.50      5.48 o 
   7   7   7       56.31       60.06      5.58 o 
   8   7   7       12.22       15.37      7.54 o 
  -8   8   7        0.33        2.21      4.86 o 
  -7   8   7       46.77       52.43      6.59 o 
  -6   8   7       26.44       19.70      3.91 o 
  -5   8   7       57.90       58.58      6.69 o 
  -4   8   7       17.03       11.52      2.80 o 
  -3   8   7      178.56      189.71     16.72 o 
  -2   8   7      307.39      322.86     15.38 o 
  -1   8   7      547.04      575.00     16.90 o 
   0   8   7       54.17       63.20      5.48 o 
   1   8   7      561.28      584.63     17.89 o 
   2   8   7      299.11      299.99      8.81 o 
   3   8   7      173.57      173.64     11.03 o 
   4   8   7       19.49       13.58      5.64 o 
   5   8   7       57.85       53.98      6.97 o 
   6   8   7       29.76       32.68      6.75 o 
   7   8   7       46.92       40.68      5.29 o 
   8   8   7        0.85        0.41      5.20 o 
  -7   9   7        1.62        9.54      4.24 o 
  -6   9   7       99.58      102.64      8.50 o 
  -5   9   7       43.49       46.17      6.99 o 
  -4   9   7       29.16       27.30      3.33 o 
  -3   9   7      213.51      211.45     11.23 o 
  -2   9   7      664.09      704.77     50.32 o 
  -1   9   7       12.93       18.82      2.82 o 
   0   9   7       98.13       90.60      8.26 o 
   1   9   7        7.73        2.45      3.89 o 
   2   9   7      629.97      620.43     20.17 o 
   3   9   7      191.80      198.30     16.43 o 
   4   9   7       29.89       39.59      4.20 o 
   5   9   7       43.34       46.99      6.20 o 
   6   9   7       99.85       85.37      7.79 o 
   7   9   7        1.22        6.70      8.04 o 
  -7  10   7        3.78       -1.18      5.77 o 
  -6  10   7        0.54       -3.81      4.16 o 
  -5  10   7        6.45       10.59      3.95 o 
  -4  10   7      196.96      193.00     10.32 o 
  -3  10   7        8.00        8.00      3.49 o 
  -2  10   7        9.57        9.66      5.95 o 
  -1  10   7       58.57       56.16      6.00 o 
   0  10   7      566.44      636.62     21.74 o 
   1  10   7       52.23       45.83      4.85 o 
   2  10   7        9.90       10.11      3.75 o 
   3  10   7        4.94        6.03      4.55 o 
   4  10   7      198.84      209.12     14.54 o 
   5  10   7        5.01        5.25      2.88 o 
   6  10   7        0.38       -2.50      4.77 o 
   7  10   7        2.61       11.84      4.54 o 
  -6  11   7        2.99        7.55      6.17 o 
  -5  11   7       50.52       53.67      7.15 o 
  -4  11   7       49.91       48.40      5.56 o 
  -3  11   7       87.68       84.58      6.52 o 
  -2  11   7       21.04       21.11      3.98 o 
  -1  11   7      298.00      323.93     21.57 o 
   0  11   7       40.12       46.18      5.83 o 
   1  11   7      282.44      314.19     14.91 o 
   2  11   7       14.31       12.33      2.80 o 
   3  11   7       79.02      101.25     13.23 o 
   4  11   7       47.63       42.07      7.06 o 
   5  11   7       52.27       37.35      4.99 o 
   6  11   7        2.03       -0.07      7.44 o 
  -6  12   7        2.06        3.71      4.06 o 
  -5  12   7       29.72       19.61      4.44 o 
  -4  12   7       14.61       13.16      4.20 o 
  -3  12   7       65.14       76.81      9.80 o 
  -2  12   7        2.32        3.47      2.99 o 
  -1  12   7       69.28       78.14      7.35 o 
   0  12   7       41.50       42.67      5.79 o 
   1  12   7       66.41       63.59      6.20 o 
   2  12   7        1.39        6.21      2.97 o 
   3  12   7       65.89       74.37      7.33 o 
   4  12   7       12.03        7.15      5.61 o 
   5  12   7       27.91       15.00      5.45 o 
   6  12   7        1.58        8.32      7.18 o 
  -5  13   7        7.61        9.35      4.58 o 
  -4  13   7        1.77        9.91      4.26 o 
  -3  13   7        5.13        2.37      3.38 o 
  -2  13   7       80.05       81.27      8.09 o 
  -1  13   7       21.49       36.22     10.76 o 
   0  13   7        0.02        6.83      5.71 o 
   1  13   7       21.93       23.64      4.73 o 
   2  13   7       83.49       92.58      7.67 o 
   3  13   7        3.76       10.39      4.44 o 
   4  13   7        1.86       11.39      5.49 o 
   5  13   7        7.17        2.82      2.90 o 
  -4  14   7       20.40       13.32      4.68 o 
  -3  14   7        6.47        8.15      5.98 o 
  -2  14   7        8.35        3.28      5.69 o 
  -1  14   7       15.06       18.13      4.89 o 
   0  14   7       81.64       82.09      9.02 o 
   1  14   7       15.41       16.14      5.12 o 
   2  14   7        8.66        8.06      3.44 o 
   3  14   7        5.80        4.09      6.16 o 
   4  14   7       18.93       20.14      6.40 o 
  -2  15   7        3.01        8.19      4.04 o 
  -1  15   7        6.27        6.80      4.17 o 
   0  15   7        2.15        8.79      4.18 o 
   1  15   7        7.62        9.18      5.54 o 
   2  15   7        3.32        6.36      6.54 o 
   0   0   8     1266.89     1353.57     16.55 o 
   1   0   8     1036.52      977.71     11.33 o 
   2   0   8      394.24      403.44     12.19 o 
   3   0   8     1751.45     1660.35     27.53 o 
   4   0   8      627.36      668.26     20.50 o 
   5   0   8      738.62      776.56     19.91 o 
   6   0   8       15.93        8.95      3.21 o 
   7   0   8      217.74      262.49     12.74 o 
   8   0   8      104.64      106.68     10.37 o 
   9   0   8       19.17       15.18      5.63 o 
  -9   1   8       51.76       67.91     13.38 o 
  -8   1   8      100.47      107.41      9.06 o 
  -7   1   8       41.39       45.97      5.61 o 
  -6   1   8       68.04       68.21      6.53 o 
  -5   1   8      129.03      120.53     11.80 o 
  -4   1   8     2238.67     2318.88     35.93 o 
  -3   1   8      142.74      164.67      7.31 o 
  -2   1   8       75.07       98.07      6.81 o 
  -1   1   8       57.72       47.25      4.06 o 
   0   1   8     2145.86     2164.68     17.51 o 
   1   1   8       98.43       81.79      8.41 o 
   2   1   8       75.49       92.08      6.11 o 
   3   1   8      195.92      231.67      9.64 o 
   4   1   8     2145.28     2384.48     40.89 o 
   5   1   8      134.33      127.83      9.33 o 
   6   1   8       81.36       82.19      7.15 o 
   7   1   8       40.78       39.12      4.65 o 
   8   1   8       99.96      103.33     11.11 o 
   9   1   8       48.27       55.47     13.24 o 
  -9   2   8       10.91       14.47      6.28 o 
  -8   2   8        1.51       -0.73      5.14 o 
  -7   2   8       51.83       56.28      6.94 o 
  -6   2   8      451.06      467.80     21.30 o 
  -5   2   8      107.23      120.58     11.66 o 
  -4   2   8       65.71       69.80      5.48 o 
  -3   2   8     1241.34     1274.93     20.38 o 
  -2   2   8      872.79      822.64     18.83 o 
  -1   2   8       21.31       18.50      4.52 o 
   0   2   8      606.99      681.38     20.30 o 
   1   2   8       25.52       22.65      4.23 o 
   2   2   8      804.07      747.57     21.68 o 
   3   2   8     1208.98     1242.78     21.06 o 
   4   2   8       62.10       64.59      4.66 o 
   5   2   8      116.91      116.07      9.66 o 
   6   2   8      407.73      424.37     14.26 o 
   7   2   8       51.37       65.05      7.13 o 
   8   2   8        1.49        9.57      4.28 o 
   9   2   8       11.05       16.19      5.23 o 
  -9   3   8       12.59       10.47      5.21 o 
  -8   3   8       56.52       63.62      6.07 o 
  -7   3   8       41.22       28.06      5.39 o 
  -6   3   8       43.88       42.08      5.66 o 
  -5   3   8      457.69      495.99     12.44 o 
  -4   3   8      569.69      576.51     15.12 o 
  -3   3   8     1596.71     1630.47     26.71 o 
  -2   3   8       45.17       30.85      4.33 o 
  -1   3   8     2810.35     2791.24     43.71 o 
   0   3   8     2833.33     3003.21     46.66 o 
   1   3   8     2806.08     2838.83     54.00 o 
   2   3   8       56.06       44.03      3.74 o 
   3   3   8     1552.77     1621.56     28.34 o 
   4   3   8      568.49      595.02     15.67 o 
   5   3   8      501.81      519.25     13.04 o 
   6   3   8       50.95       48.33      5.16 o 
   7   3   8       31.66       20.20      3.85 o 
   8   3   8       57.83       67.57      6.85 o 
   9   3   8       11.11        4.43      6.06 o 
  -9   4   8       19.74       13.57      6.15 o 
  -8   4   8       11.11        8.68      3.75 o 
  -7   4   8      180.32      173.20     12.42 o 
  -6   4   8       37.53       41.46      6.40 o 
  -5   4   8      237.80      242.93     13.91 o 
  -4   4   8      186.25      219.87     18.25 o 
  -3   4   8     1218.64     1264.95     23.20 o 
  -2   4   8      583.20      559.10     15.15 o 
  -1   4   8     1245.20     1242.98     27.71 o 
   0   4   8       87.35       81.96      4.37 o 
   1   4   8     1249.80     1220.33     22.29 o 
   2   4   8      572.33      551.40     14.01 o 
   3   4   8     1200.24     1203.10     21.65 o 
   4   4   8      182.43      205.61     18.23 o 
   5   4   8      200.77      204.36     11.51 o 
   6   4   8       39.78       34.31      4.69 o 
   7   4   8      185.32      171.33     13.98 o 
   8   4   8       10.43       -1.38      4.54 o 
   9   4   8       19.15       14.38      4.89 o 
  -8   5   8       83.53       75.76      7.83 o 
  -7   5   8       39.62       39.92      6.69 o 
  -6   5   8       76.10       62.34      6.63 o 
  -5   5   8       10.52        9.35      2.93 o 
  -4   5   8      333.44      397.97     13.71 o 
  -3   5   8      708.68      752.31     16.16 o 
  -2   5   8      303.40      318.09     12.12 o 
  -1   5   8      378.34      366.65     14.12 o 
   0   5   8      699.90      672.15     21.41 o 
   1   5   8      376.48      368.57     10.96 o 
   2   5   8      337.09      360.26      9.61 o 
   3   5   8      701.05      715.91     19.22 o 
   4   5   8      376.20      394.77     14.75 o 
   5   5   8        6.02        4.78      2.02 o 
   6   5   8       87.26       76.82      7.43 o 
   7   5   8       38.04       37.78      5.21 o 
   8   5   8       81.73       72.91      7.95 o 
  -8   6   8        4.85        9.20      3.36 o 
  -7   6   8       24.78       40.96      6.35 o 
  -6   6   8      140.66      146.36     12.63 o 
  -5   6   8       26.43       41.26      5.73 o 
  -4   6   8       17.42       14.28      2.89 o 
  -3   6   8       46.84       46.96      3.56 o 
  -2   6   8     2106.16     2204.85     52.80 o 
  -1   6   8      425.10      456.16     13.02 o 
   0   6   8       63.77       67.20      5.30 o 
   1   6   8      452.74      469.20     12.50 o 
   2   6   8     2031.62     2145.53     38.27 o 
   3   6   8       47.60       46.70      5.20 o 
   4   6   8       16.72       19.79      2.74 o 
   5   6   8       27.70       39.95      4.11 o 
   6   6   8      144.17      143.85     12.14 o 
   7   6   8       23.36       31.05      5.91 o 
   8   6   8        5.43        3.15      6.01 o 
  -8   7   8       10.93        9.49      4.09 o 
  -7   7   8       32.68       23.04      8.19 o 
  -6   7   8       49.55       45.33      7.05 o 
  -5   7   8      155.92      188.69     12.06 o 
  -4   7   8      168.93      175.17     10.59 o 
  -3   7   8       69.75       73.23      8.68 o 
  -2   7   8      283.74      323.98     18.03 o 
  -1   7   8      417.25      377.41      8.07 o 
   0   7   8       63.48       73.49      5.72 o 
   1   7   8      399.73      371.41     11.11 o 
   2   7   8      276.93      273.36     13.34 o 
   3   7   8      102.39      102.81      9.00 o 
   4   7   8      139.11      142.29     10.44 o 
   5   7   8      171.81      190.01     15.35 o 
   6   7   8       47.61       50.86      5.80 o 
   7   7   8       30.50       23.21      5.04 o 
   8   7   8       10.27       11.83     10.10 o 
  -8   8   8       16.09       10.10      4.43 o 
  -7   8   8       44.82       46.42      5.37 o 
  -6   8   8       65.11       71.83      8.32 o 
  -5   8   8      108.33      108.93      9.77 o 
  -4   8   8       92.85       79.40      7.55 o 
  -3   8   8      423.01      477.77     11.69 o 
  -2   8   8       56.61       57.83      6.22 o 
  -1   8   8      393.30      373.69     15.42 o 
   0   8   8      665.32      638.09     17.95 o 
   1   8   8      389.52      396.13     11.09 o 
   2   8   8       69.19       61.59      5.04 o 
   3   8   8      377.76      407.24     15.95 o 
   4   8   8      103.51       93.96      8.82 o 
   5   8   8      111.61      127.79     11.94 o 
   6   8   8       63.93       58.29      6.05 o 
   7   8   8       47.54       42.30      5.48 o 
   8   8   8       16.33       24.70      6.64 o 
  -7   9   8       18.26       16.13      4.16 o 
  -6   9   8        6.29        9.61      2.70 o 
  -5   9   8       40.46       48.12      6.55 o 
  -4   9   8      180.46      185.45     15.52 o 
  -3   9   8      120.67      122.04      9.10 o 
  -2   9   8       15.71       16.61      4.42 o 
  -1   9   8       60.93       65.04      5.53 o 
   0   9   8      483.45      561.17     32.14 o 
   1   9   8       59.69       54.27      5.26 o 
   2   9   8       14.50       16.37      4.21 o 
   3   9   8      102.14       93.51      7.91 o 
   4   9   8      187.60      184.24     14.24 o 
   5   9   8       37.40       26.47      4.72 o 
   6   9   8        4.54        4.02      2.76 o 
   7   9   8       16.78       15.23      5.06 o 
  -7  10   8       21.96       22.26      5.70 o 
  -6  10   8      104.92      102.85     15.76 o 
  -5  10   8       18.06       16.68      4.97 o 
  -4  10   8       49.96       35.24      5.65 o 
  -3  10   8       32.67       33.69      4.70 o 
  -2  10   8      129.60      133.21     13.55 o 
  -1  10   8        4.32        8.03      2.65 o 
   0  10   8        5.67        9.00      6.34 o 
   1  10   8        6.94        4.74      3.18 o 
   2  10   8      113.40      130.32      9.04 o 
   3  10   8       36.86       27.03      4.35 o 
   4  10   8       48.01       34.26      6.34 o 
   5  10   8       18.97       17.82      3.72 o 
   6  10   8      106.24      105.03     19.51 o 
   7  10   8       24.00       11.26     14.51 o 
  -6  11   8       16.76        6.69      4.22 o 
  -5  11   8       34.65       25.58      6.34 o 
  -4  11   8       50.68       53.94      5.81 o 
  -3  11   8      106.29      128.48     12.01 o 
  -2  11   8       16.26       16.67      3.50 o 
  -1  11   8       80.36      101.12     12.20 o 
   0  11   8       66.41       62.10      7.51 o 
   1  11   8       85.12       91.56      9.09 o 
   2  11   8       16.77       19.42      5.33 o 
   3  11   8      104.22      109.67      6.97 o 
   4  11   8       48.22       48.44      6.52 o 
   5  11   8       31.77       37.09      5.41 o 
   6  11   8       17.29       22.68      9.98 o 
  -5  12   8       26.87       21.73      5.79 o 
  -4  12   8       22.93       24.72      5.57 o 
  -3  12   8       40.48       41.33      4.51 o 
  -2  12   8       31.66       29.35      5.49 o 
  -1  12   8       13.34        9.63      4.00 o 
   0  12   8        2.46        4.94      4.65 o 
   1  12   8       14.41       13.86      3.58 o 
   2  12   8       29.55       25.63      5.66 o 
   3  12   8       39.79       39.57      7.79 o 
   4  12   8       20.69       14.12      8.69 o 
   5  12   8       29.12       27.86      7.69 o 
  -5  13   8       11.09       10.78      6.53 o 
  -4  13   8       32.17       38.76      6.95 o 
  -3  13   8       35.20       39.30      4.53 o 
  -2  13   8        0.96        5.24      3.89 o 
  -1  13   8        3.95       10.42      5.84 o 
   0  13   8       41.20       49.17      7.00 o 
   1  13   8        4.14       -0.05      4.44 o 
   2  13   8        1.12        8.88      3.77 o 
   3  13   8       37.95       40.43      6.11 o 
   4  13   8       29.49       18.05      4.23 o 
   5  13   8       11.11        8.29      6.52 o 
  -3  14   8        4.15       10.41      5.28 o 
  -2  14   8       33.02       41.63     13.14 o 
  -1  14   8       15.53       13.95      4.12 o 
   0  14   8        0.90        1.28      6.08 o 
   1  14   8       14.61       12.18      7.34 o 
   2  14   8       35.14       30.29      4.96 o 
   3  14   8        3.36        5.25      4.54 o 
  -2  15   8        0.90        7.09      2.92 o 
  -1  15   8       12.87       14.40      3.74 o 
   0  15   8        0.11        9.19      5.95 o 
   1  15   8       12.90       15.52      5.09 o 
   2  15   8        1.13        5.84      4.63 o 
   1   0   9     1047.80      965.59     16.85 o 
   2   0   9     2193.64     2052.75     35.82 o 
   3   0   9      366.46      362.21     10.04 o 
   4   0   9        0.04        5.50      5.66 o 
   5   0   9      332.16      337.56     14.47 o 
   6   0   9      386.29      442.12     18.85 o 
   7   0   9       13.68        7.35      3.39 o 
   8   0   9       26.29       29.03      6.21 o 
   9   0   9        9.87       16.37      5.04 o 
  -9   1   9       12.73        7.17      7.04 o 
  -8   1   9       96.82       82.68      8.72 o 
  -7   1   9      110.44      113.49      9.14 o 
  -6   1   9       16.97       18.75      2.80 o 
  -5   1   9      130.98      120.72      7.60 o 
  -4   1   9      465.32      459.83     14.97 o 
  -3   1   9     1161.49     1169.48     18.69 o 
  -2   1   9      172.86      172.80      7.65 o 
  -1   1   9     1706.33     1705.18     27.90 o 
   0   1   9     2816.03     2856.23     44.71 o 
   1   1   9     1718.19     1691.85     27.39 o 
   2   1   9      165.53      168.42      8.42 o 
   3   1   9     1179.25     1240.43     20.07 o 
   4   1   9      489.77      514.02     13.25 o 
   5   1   9      145.63      126.30      7.49 o 
   6   1   9       12.75       14.56      3.87 o 
   7   1   9      118.70      115.28     10.30 o 
   8   1   9       97.38      100.77      9.88 o 
   9   1   9       13.58       10.08      4.85 o 
  -9   2   9       28.58       26.01      6.40 o 
  -8   2   9       68.69       75.76      7.52 o 
  -7   2   9      101.94      108.34      9.11 o 
  -6   2   9        2.15        1.35      2.91 o 
  -5   2   9      189.80      186.19     12.49 o 
  -4   2   9      246.97      217.64     11.53 o 
  -3   2   9     1117.75     1118.88     20.74 o 
  -2   2   9       63.39       67.14      5.34 o 
  -1   2   9     1014.54      987.65     18.79 o 
   0   2   9      499.53      433.04     12.92 o 
   1   2   9      968.02      968.76     18.38 o 
   2   2   9       63.82       72.65      5.00 o 
   3   2   9     1047.99     1050.35     18.49 o 
   4   2   9      275.77      225.30     13.62 o 
   5   2   9      200.82      178.84     10.07 o 
   6   2   9        1.89        2.99      2.36 o 
   7   2   9      111.88      101.50      9.42 o 
   8   2   9       64.41       51.89      6.08 o 
   9   2   9       31.23       23.95      5.73 o 
  -9   3   9        5.15        7.39      3.76 o 
  -8   3   9       64.96       63.15      7.10 o 
  -7   3   9      134.87      136.60     12.58 o 
  -6   3   9       52.14       57.23      8.78 o 
  -5   3   9       58.24       63.64      7.01 o 
  -4   3   9      775.73      823.83     21.15 o 
  -3   3   9     1053.13     1046.12     18.79 o 
  -2   3   9     1132.48     1050.15     21.89 o 
  -1   3   9      187.57      182.51      9.13 o 
   0   3   9     1673.82     1768.30     28.47 o 
   1   3   9      245.94      244.08     10.37 o 
   2   3   9     1161.13     1077.47     18.66 o 
   3   3   9     1040.08     1067.74     21.61 o 
   4   3   9      756.71      820.09     21.31 o 
   5   3   9       73.27       74.19      6.24 o 
   6   3   9       50.65       66.33      8.26 o 
   7   3   9      142.21      149.77     15.89 o 
   8   3   9       59.63       65.99      8.62 o 
   9   3   9        5.99        7.25      5.56 o 
  -8   4   9        9.92        8.50      3.30 o 
  -7   4   9       16.57        6.96      6.15 o 
  -6   4   9      151.04      151.52     16.72 o 
  -5   4   9       11.52       10.04      3.14 o 
  -4   4   9      420.01      439.70     14.43 o 
  -3   4   9        2.67        1.93      2.43 o 
  -2   4   9     1232.53     1259.69     23.96 o 
  -1   4   9      193.96      187.92      8.55 o 
   0   4   9      749.36      739.98     24.08 o 
   1   4   9      222.89      210.69     10.84 o 
   2   4   9     1287.39     1306.32     21.31 o 
   3   4   9        8.48       11.69      1.67 o 
   4   4   9      424.10      459.40     13.95 o 
   5   4   9       15.50       15.66      2.89 o 
   6   4   9      188.15      182.84     13.53 o 
   7   4   9       16.84       19.11      4.90 o 
   8   4   9       10.61       14.22      4.02 o 
  -8   5   9       30.96       25.55      4.51 o 
  -7   5   9      102.87      117.93      8.48 o 
  -6   5   9       64.73       73.66      6.53 o 
  -5   5   9      123.67      122.87      7.76 o 
  -4   5   9      754.63      763.90     15.85 o 
  -3   5   9      378.92      364.39     12.90 o 
  -2   5   9      412.67      372.40     12.58 o 
  -1   5   9      631.18      600.33     12.03 o 
   0   5   9      609.72      570.35     13.07 o 
   1   5   9      668.83      615.49     14.40 o 
   2   5   9      360.94      340.01     11.57 o 
   3   5   9      372.21      373.06     16.67 o 
   4   5   9      756.66      763.72     13.44 o 
   5   5   9      132.05      124.28      8.96 o 
   6   5   9       67.98       76.11      7.51 o 
   7   5   9       95.66      109.33      9.45 o 
   8   5   9       31.94       33.18      4.11 o 
  -8   6   9       37.32       44.55      8.19 o 
  -7   6   9       31.76       41.11     12.33 o 
  -6   6   9       46.22       50.80      6.48 o 
  -5   6   9      328.71      346.08     24.87 o 
  -4   6   9       94.71      108.45      8.16 o 
  -3   6   9      276.89      272.49     13.92 o 
  -2   6   9      228.73      239.64     20.95 o 
  -1   6   9     1419.88     1499.59     29.39 o 
   0   6   9        6.99        5.24      2.49 o 
   1   6   9     1423.85     1505.43     53.26 o 
   2   6   9      236.58      234.16     10.64 o 
   3   6   9      262.55      244.34     14.90 o 
   4   6   9      103.42      126.16      8.51 o 
   5   6   9      364.61      377.71     15.72 o 
   6   6   9       49.80       47.84      6.78 o 
   7   6   9       27.97       22.73      4.07 o 
   8   6   9       38.89       30.99      7.00 o 
  -8   7   9       23.92       16.82      4.28 o 
  -7   7   9       57.23       62.62      8.65 o 
  -6   7   9       64.40       62.38      7.35 o 
  -5   7   9       87.69      107.85      8.07 o 
  -4   7   9       78.03       92.82      8.19 o 
  -3   7   9      542.02      569.63     15.50 o 
  -2   7   9      333.86      328.54     17.91 o 
  -1   7   9      202.54      198.17      8.14 o 
   0   7   9      601.90      649.09     20.36 o 
   1   7   9      176.44      176.82     10.31 o 
   2   7   9      329.62      318.12     14.37 o 
   3   7   9      575.81      615.88     23.85 o 
   4   7   9       90.39      115.93     13.04 o 
   5   7   9       93.31       98.29      9.78 o 
   6   7   9       65.96       70.41      7.20 o 
   7   7   9       60.46       61.05      7.17 o 
   8   7   9       20.54       17.67      4.87 o 
  -7   8   9       25.08       24.62      4.29 o 
  -6   8   9       86.72       94.13      7.25 o 
  -5   8   9       95.18       89.03      7.02 o 
  -4   8   9       89.65      111.84      9.06 o 
  -3   8   9       46.93       60.07      5.65 o 
  -2   8   9      648.97      641.28     17.51 o 
  -1   8   9       25.36       18.23      2.99 o 
   0   8   9       19.28       11.56      3.09 o 
   1   8   9       28.29       28.90      3.29 o 
   2   8   9      656.15      673.54     21.31 o 
   3   8   9       44.45       53.35      5.98 o 
   4   8   9       86.79       93.52      7.51 o 
   5   8   9       97.51       89.31      8.64 o 
   6   8   9       94.08      100.42     11.18 o 
   7   8   9       25.09       27.26      4.24 o 
  -7   9   9       15.54       28.84     11.51 o 
  -6   9   9       32.07       25.49      5.02 o 
  -5   9   9       20.90       26.01      5.96 o 
  -4   9   9      119.41      126.25     12.29 o 
  -3   9   9      173.64      185.68     14.50 o 
  -2   9   9       80.72       77.59      8.17 o 
  -1   9   9      286.12      314.94     29.20 o 
   0   9   9       60.09       51.74      4.63 o 
   1   9   9      298.27      310.37     24.65 o 
   2   9   9       88.54       97.05      7.51 o 
   3   9   9      163.56      183.91     13.21 o 
   4   9   9      133.52      129.17      9.46 o 
   5   9   9       27.23       35.51      5.02 o 
   6   9   9       32.16       30.26      5.64 o 
   7   9   9       13.39       29.14      6.54 o 
  -6  10   9       18.63       11.76      6.24 o 
  -5  10   9       49.74       48.50      5.85 o 
  -4  10   9       31.57       45.90      5.66 o 
  -3  10   9       66.30       63.65      5.67 o 
  -2  10   9       31.78       28.81      4.70 o 
  -1  10   9      136.20      145.35     11.45 o 
   0  10   9       11.65       19.46      3.58 o 
   1  10   9      119.87      122.67      9.54 o 
   2  10   9       27.16       24.02      3.76 o 
   3  10   9       71.40       74.96      9.86 o 
   4  10   9       30.23       32.20      7.20 o 
   5  10   9       49.65       42.24      5.58 o 
   6  10   9       19.55       17.05      3.47 o 
  -6  11   9        1.66        4.34      5.61 o 
  -5  11   9        2.30        5.54      3.47 o 
  -4  11   9       90.24      104.34      9.63 o 
  -3  11   9       79.15       81.45      6.87 o 
  -2  11   9       10.26        5.36      4.23 o 
  -1  11   9       31.18       21.78      3.73 o 
   0  11   9      228.07      256.20     18.00 o 
   1  11   9       34.88       24.30      4.44 o 
   2  11   9       12.04        8.76      3.24 o 
   3  11   9       76.97       93.96     12.56 o 
   4  11   9       81.57       87.80      7.88 o 
   5  11   9        1.34        4.47      4.34 o 
   6  11   9        1.72       -3.59      3.59 o 
  -5  12   9       21.27        3.13      4.97 o 
  -4  12   9        0.66        6.69      3.97 o 
  -3  12   9        4.54        4.78      3.39 o 
  -2  12   9       52.50       58.45      7.01 o 
  -1  12   9       41.98       34.76      7.08 o 
   0  12   9        2.36        6.03      5.28 o 
   1  12   9       43.89       45.66      7.55 o 
   2  12   9       51.10       50.94      5.11 o 
   3  12   9        2.94        5.39      3.22 o 
   4  12   9        0.83        4.05      5.58 o 
   5  12   9       22.60       25.96      5.69 o 
  -4  13   9        5.89        9.39      4.80 o 
  -3  13   9       14.49       15.48      6.12 o 
  -2  13   9       26.79       18.66      8.15 o 
  -1  13   9       21.99       17.69      4.25 o 
   0  13   9       27.48       36.72      6.71 o 
   1  13   9       20.32       25.66      6.09 o 
   2  13   9       23.18       16.57      4.43 o 
   3  13   9       11.46       16.54      4.29 o 
   4  13   9        5.39       10.26      5.56 o 
  -3  14   9       13.90       21.00      4.81 o 
  -2  14   9       10.15        3.56      4.02 o 
  -1  14   9       23.29       13.05      4.13 o 
   0  14   9        6.70       12.75      4.89 o 
   1  14   9       22.14       30.06      4.60 o 
   2  14   9       11.13        4.84      5.99 o 
   3  14   9       13.11        7.67      3.76 o 
  -1  15   9        3.17       -2.72      3.70 o 
   0  15   9       17.06       16.96      4.94 o 
   1  15   9        3.00        7.20      4.58 o 
   0   0  10     6159.27     6384.64    143.07 o 
   1   0  10      117.08      111.56      8.73 o 
   2   0  10      428.29      495.16     13.66 o 
   3   0  10       25.95       30.04      2.76 o 
   4   0  10     1426.30     1464.57     34.49 o 
   5   0  10        1.49        6.47      2.93 o 
   6   0  10       35.55       29.40      4.79 o 
   7   0  10       41.94       64.32      7.99 o 
   8   0  10       75.29       76.66     11.04 o 
   9   0  10        5.45       10.59      4.76 o 
  -9   1  10       13.28        8.53      5.66 o 
  -8   1  10        2.32        0.82      3.61 o 
  -7   1  10       53.63       64.25      6.81 o 
  -6   1  10      122.31      129.15      7.50 o 
  -5   1  10      153.23      139.15     14.06 o 
  -4   1  10       44.23       54.08      4.46 o 
  -3   1  10      786.12      810.87     13.90 o 
  -2   1  10     1246.37     1372.58     22.01 o 
  -1   1  10     1386.82     1396.00     23.75 o 
   0   1  10       24.13       25.08      2.24 o 
   1   1  10     1436.46     1404.06     26.76 o 
   2   1  10     1339.63     1445.45     24.40 o 
   3   1  10      745.53      752.61     14.73 o 
   4   1  10       41.27       55.82      4.37 o 
   5   1  10      126.84      119.24     10.77 o 
   6   1  10      133.76      125.06     10.50 o 
   7   1  10       50.71       58.08      6.15 o 
   8   1  10        2.57        3.03      5.57 o 
   9   1  10       16.82       18.33      6.12 o 
  -9   2  10       22.16       22.04      6.54 o 
  -8   2  10       13.14       15.49      4.54 o 
  -7   2  10      137.25      158.25     11.28 o 
  -6   2  10       20.98       20.78      3.51 o 
  -5   2  10      394.41      405.43     11.65 o 
  -4   2  10       52.63       61.30      5.35 o 
  -3   2  10      585.54      536.87     10.75 o 
  -2   2  10       54.49       57.44      5.63 o 
  -1   2  10     3848.91     3840.42     60.95 o 
   0   2  10      258.07      278.07     11.43 o 
   1   2  10     3767.53     3807.41     59.55 o 
   2   2  10       49.80       52.43      3.90 o 
   3   2  10      605.85      567.76     13.50 o 
   4   2  10       57.17       46.09      3.64 o 
   5   2  10      376.44      384.14     12.19 o 
   6   2  10       21.03       12.16      3.41 o 
   7   2  10      121.16      137.93     11.30 o 
   8   2  10       14.69       11.26      3.87 o 
   9   2  10       16.98       15.56      9.12 o 
  -8   3  10        8.00       10.30      3.83 o 
  -7   3  10       87.17      105.57      7.71 o 
  -6   3  10      165.78      173.94     12.27 o 
  -5   3  10      404.42      431.01     13.82 o 
  -4   3  10       94.50      100.12      6.68 o 
  -3   3  10      557.30      557.47     13.91 o 
  -2   3  10     2542.80     2680.69     44.30 o 
  -1   3  10     1251.07     1338.18     22.83 o 
   0   3  10       62.65       59.98      5.19 o 
   1   3  10     1338.57     1424.38     23.27 o 
   2   3  10     2417.59     2507.72     38.77 o 
   3   3  10      598.28      611.61     16.27 o 
   4   3  10       88.92       89.06      7.28 o 
   5   3  10      373.17      383.00     13.99 o 
   6   3  10      151.21      153.84     14.06 o 
   7   3  10       91.83       86.45      9.41 o 
   8   3  10        7.01        8.06      4.95 o 
  -8   4  10      126.94      101.46     10.81 o 
  -7   4  10        5.33       10.66      4.69 o 
  -6   4  10       65.26       65.03      7.55 o 
  -5   4  10      143.76      130.99      9.68 o 
  -4   4  10      770.60      794.37     19.01 o 
  -3   4  10      106.17       97.76      5.68 o 
  -2   4  10       31.19       23.65      3.60 o 
  -1   4  10       91.07      116.27      6.57 o 
   0   4  10     4794.62     5179.65     49.96 o 
   1   4  10      100.40      121.55      6.84 o 
   2   4  10       30.63       24.18      2.31 o 
   3   4  10      105.91      109.72      8.54 o 
   4   4  10      784.70      813.29     13.48 o 
   5   4  10      145.67      145.92     12.00 o 
   6   4  10       67.40       54.35      5.92 o 
   7   4  10        5.46        6.76      4.54 o 
   8   4  10      124.04      124.32     23.51 o 
  -8   5  10        0.95        1.43      3.84 o 
  -7   5  10       91.76       94.65      8.79 o 
  -6   5  10      226.35      242.44     13.51 o 
  -5   5  10      173.19      163.04     12.78 o 
  -4   5  10       93.28       99.20      7.54 o 
  -3   5  10      209.39      196.75      7.61 o 
  -2   5  10      431.34      373.05     12.81 o 
  -1   5  10      747.99      754.60     18.11 o 
   0   5  10       48.87       56.06      4.04 o 
   1   5  10      697.02      715.53     14.33 o 
   2   5  10      429.35      378.87      6.63 o 
   3   5  10      179.42      171.43     10.60 o 
   4   5  10       95.99      106.76      7.50 o 
   5   5  10      180.96      190.14     13.17 o 
   6   5  10      214.00      247.64     16.44 o 
   7   5  10       86.80       85.88      7.48 o 
   8   5  10        0.82        8.58      7.48 o 
  -8   6  10        4.11       15.02      4.48 o 
  -7   6  10       27.03       24.28      8.43 o 
  -6   6  10        0.10       -1.55      5.34 o 
  -5   6  10       82.51       87.73      8.50 o 
  -4   6  10        2.86        3.72      2.24 o 
  -3   6  10      657.09      681.66     14.26 o 
  -2   6  10       92.32       86.48      8.44 o 
  -1   6  10      204.09      212.89     12.90 o 
   0   6  10        4.77        5.87      2.05 o 
   1   6  10      229.48      229.02     12.74 o 
   2   6  10       87.63       85.10      6.03 o 
   3   6  10      644.18      684.78     18.65 o 
   4   6  10        4.41        4.52      3.28 o 
   5   6  10      100.88      101.55      9.57 o 
   6   6  10        0.08        6.29      5.13 o 
   7   6  10       26.45       25.42      4.18 o 
   8   6  10        2.77       12.34      3.44 o 
  -8   7  10        9.74       16.80      4.40 o 
  -7   7  10       38.26       49.12      6.56 o 
  -6   7  10      137.11      132.74     12.50 o 
  -5   7  10      124.07      122.18      9.55 o 
  -4   7  10       74.93       72.19      7.74 o 
  -3   7  10      112.57      113.79      9.15 o 
  -2   7  10      319.05      336.83     16.06 o 
  -1   7  10       80.25       82.26      7.40 o 
   0   7  10       40.72       64.60      5.10 o 
   1   7  10       67.34       65.26      7.17 o 
   2   7  10      323.58      317.81     14.39 o 
   3   7  10       91.10      102.67      9.17 o 
   4   7  10       69.99       65.51      8.29 o 
   5   7  10      128.32      148.07     12.52 o 
   6   7  10      139.74      133.17     10.61 o 
   7   7  10       37.91       35.39      6.19 o 
   8   7  10        9.22       13.55      5.29 o 
  -7   8  10        0.42        8.67      5.50 o 
  -6   8  10        2.12        2.30      5.05 o 
  -5   8  10       33.94       28.08      4.46 o 
  -4   8  10      341.85      391.82     25.75 o 
  -3   8  10       99.29      114.90     10.24 o 
  -2   8  10      154.28      152.96     14.30 o 
  -1   8  10      116.48      117.82     10.03 o 
   0   8  10      353.58      373.30     25.14 o 
   1   8  10      103.32      100.15     10.28 o 
   2   8  10      150.90      168.64     13.65 o 
   3   8  10      104.64       94.31      8.42 o 
   4   8  10      337.25      354.93     30.93 o 
   5   8  10       33.87       26.88      5.65 o 
   6   8  10        2.39        2.88      3.95 o 
   7   8  10        0.23        5.63      4.95 o 
  -7   9  10       16.52       14.72      5.21 o 
  -6   9  10       17.12       23.61      4.30 o 
  -5   9  10      131.00      158.85     13.44 o 
  -4   9  10       25.69       24.40      4.89 o 
  -3   9  10       52.91       67.95      7.85 o 
  -2   9  10       31.96       34.64      5.52 o 
  -1   9  10      462.88      510.14     25.74 o 
   0   9  10       56.12       60.34      5.76 o 
   1   9  10      439.79      474.65     13.77 o 
   2   9  10       20.35       27.21      4.72 o 
   3   9  10       51.24       62.52      6.65 o 
   4   9  10       26.31       25.33      4.81 o 
   5   9  10      131.65      117.28     11.58 o 
   6   9  10       19.48       24.12      9.06 o 
   7   9  10       14.64       21.56      7.08 o 
  -6  10  10        0.88        2.48      3.93 o 
  -5  10  10       32.15       19.28      6.18 o 
  -4  10  10       28.81       31.92      7.70 o 
  -3  10  10      100.20      108.73      8.59 o 
  -2  10  10       10.45        7.64      3.85 o 
  -1  10  10      152.64      167.45     17.41 o 
   0  10  10       14.93       20.69      3.45 o 
   1  10  10      141.28      154.61     10.77 o 
   2  10  10        8.97        8.64      4.53 o 
   3  10  10      108.16      124.38      9.23 o 
   4  10  10       32.85       31.37      8.51 o 
   5  10  10       33.16       28.92      5.44 o 
   6  10  10        1.05        4.71      4.14 o 
  -6  11  10       15.00        7.30      3.73 o 
  -5  11  10        3.71        7.81      3.10 o 
  -4  11  10       14.62       12.74      5.01 o 
  -3  11  10        6.92        8.51      3.60 o 
  -2  11  10      234.77      269.94     30.02 o 
  -1  11  10       23.25       27.97      5.45 o 
   0  11  10        0.04       -0.99      4.74 o 
   1  11  10       24.44       18.29      6.33 o 
   2  11  10      224.44      237.35     15.93 o 
   3  11  10        7.39       12.56      4.32 o 
   4  11  10       13.27       11.31      8.01 o 
   5  11  10        4.29        5.19      3.48 o 
   6  11  10       14.72        9.09      4.23 o 
  -5  12  10        4.27        1.83      6.64 o 
  -4  12  10       54.69       56.97      7.27 o 
  -3  12  10        8.59        8.02      2.88 o 
  -2  12  10        3.19        2.38      5.23 o 
  -1  12  10        9.99       19.69      5.70 o 
   0  12  10      241.62      255.48     22.84 o 
   1  12  10       11.96       10.72      4.42 o 
   2  12  10        3.52       12.75      5.22 o 
   3  12  10        9.23        2.82      5.31 o 
   4  12  10       62.06       79.20     12.88 o 
   5  12  10        4.99       -4.45      4.45 o 
  -4  13  10        1.67        4.33      4.86 o 
  -3  13  10       37.24       36.51      6.07 o 
  -2  13  10       13.63       26.33      4.87 o 
  -1  13  10       35.14       33.94      5.08 o 
   0  13  10        9.48        8.21      3.96 o 
   1  13  10       33.80       35.67      5.70 o 
   2  13  10       13.89       11.28      6.21 o 
   3  13  10       34.60       28.76      5.70 o 
   4  13  10        1.87        8.84      5.07 o 
  -3  14  10       17.19       16.35      5.87 o 
  -2  14  10        2.74        7.14      3.23 o 
  -1  14  10       26.08       17.00      4.93 o 
   0  14  10       15.27       13.74      4.90 o 
   1  14  10       28.30       27.95      6.04 o 
   2  14  10        2.60        6.81      4.36 o 
   3  14  10       19.01       23.72      7.96 o 
   1   0  11      224.01      228.04      9.10 o 
   2   0  11      498.17      440.78     11.04 o 
   3   0  11      633.40      566.91     12.18 o 
   4   0  11       63.18       69.01      5.27 o 
   5   0  11      283.87      281.04     20.93 o 
   6   0  11      192.95      189.84     17.88 o 
   7   0  11       60.13       68.07      7.49 o 
   8   0  11        4.45        4.89      4.98 o 
  -8   1  11       22.45       29.60      5.11 o 
  -7   1  11       14.15       15.06      6.38 o 
  -6   1  11       68.66       58.64      6.22 o 
  -5   1  11      109.92      126.59      9.34 o 
  -4   1  11      641.72      666.50     11.57 o 
  -3   1  11      250.86      262.95      7.27 o 
  -2   1  11      293.29      299.52      8.16 o 
  -1   1  11     1180.62     1212.11     22.31 o 
   0   1  11     1910.23     1994.17     32.78 o 
   1   1  11     1132.29     1178.07     19.73 o 
   2   1  11      358.23      362.11     10.38 o 
   3   1  11      225.21      235.58     11.99 o 
   4   1  11      657.64      674.72     16.76 o 
   5   1  11      113.29      129.27      8.83 o 
   6   1  11       83.17       87.74     11.09 o 
   7   1  11       16.54       19.24      4.82 o 
   8   1  11       21.92       19.07      4.22 o 
  -8   2  11       78.55       75.94     11.14 o 
  -7   2  11      110.75      112.54      9.15 o 
  -6   2  11       76.03       95.48     10.08 o 
  -5   2  11      261.17      274.01     17.48 o 
  -4   2  11      528.52      542.97     15.58 o 
  -3   2  11      260.23      232.22     10.56 o 
  -2   2  11      146.34      140.67      8.17 o 
  -1   2  11     1144.69     1085.95     18.99 o 
   0   2  11     1678.97     1717.12     26.74 o 
   1   2  11     1107.69     1071.38     18.57 o 
   2   2  11      149.69      148.85      8.68 o 
   3   2  11      232.51      194.57      9.41 o 
   4   2  11      547.82      588.07     16.35 o 
   5   2  11      246.45      275.24     19.54 o 
   6   2  11       73.22       85.03      7.26 o 
   7   2  11      110.08      123.81     10.72 o 
   8   2  11       72.62       65.66      9.12 o 
  -8   3  11       51.17       42.02      5.61 o 
  -7   3  11       39.67       41.22      5.80 o 
  -6   3  11       76.35       62.31      6.05 o 
  -5   3  11       29.68       29.46      4.85 o 
  -4   3  11      117.04      118.31      8.83 o 
  -3   3  11       73.87       66.42      5.51 o 
  -2   3  11      387.48      409.37     11.99 o 
  -1   3  11       34.96       43.64      6.67 o 
   0   3  11     1075.84     1121.07     19.07 o 
   1   3  11       35.96       42.46      3.89 o 
   2   3  11      451.62      451.40     14.23 o 
   3   3  11       57.59       56.15      6.52 o 
   4   3  11       80.39       82.91      6.51 o 
   5   3  11       49.66       54.22      5.31 o 
   6   3  11       95.04       92.51      6.94 o 
   7   3  11       39.93       35.63      6.12 o 
   8   3  11       54.62       57.20      7.15 o 
  -8   4  11       14.33       24.03      4.16 o 
  -7   4  11       69.70       60.26      6.57 o 
  -6   4  11      130.06      127.45     11.05 o 
  -5   4  11      168.17      155.89      8.57 o 
  -4   4  11       13.78       16.63      3.68 o 
  -3   4  11      141.46      130.90      9.20 o 
  -2   4  11      968.27     1014.33     21.63 o 
  -1   4  11      417.86      417.76     12.93 o 
   0   4  11      112.67      103.23      7.76 o 
   1   4  11      445.33      436.98     10.36 o 
   2   4  11      964.77     1005.63     21.35 o 
   3   4  11      169.58      158.64     11.06 o 
   4   4  11       15.57       15.36      4.44 o 
   5   4  11      195.86      191.92     11.34 o 
   6   4  11      118.41      110.39      8.36 o 
   7   4  11       63.36       70.38      9.33 o 
   8   4  11       13.28       14.91      4.29 o 
  -8   5  11       17.49       16.48      7.72 o 
  -7   5  11       31.18       40.33      6.25 o 
  -6   5  11      123.08      133.97     12.71 o 
  -5   5  11      119.99      132.32     11.33 o 
  -4   5  11      209.27      213.68     10.56 o 
  -3   5  11      210.35      205.75     12.22 o 
  -2   5  11      297.95      286.93     16.27 o 
  -1   5  11     1058.96     1051.74     26.81 o 
   0   5  11       56.44       47.26      4.17 o 
   1   5  11     1100.26     1103.54     20.87 o 
   2   5  11      288.68      281.09     10.39 o 
   3   5  11      205.24      208.40     12.10 o 
   4   5  11      180.37      167.76     12.56 o 
   5   5  11      123.84      134.55      6.51 o 
   6   5  11      130.56      120.04     10.91 o 
   7   5  11       32.44       34.57      5.29 o 
   8   5  11       18.87       15.35      4.29 o 
  -8   6  11       41.79       30.55      6.68 o 
  -7   6  11      112.95      105.55     10.95 o 
  -6   6  11       13.16        3.96      5.48 o 
  -5   6  11      129.59      119.32      9.52 o 
  -4   6  11      182.76      187.69     12.73 o 
  -3   6  11      326.25      341.27     14.90 o 
  -2   6  11       15.43       17.09      3.31 o 
  -1   6  11      373.13      370.76     19.60 o 
   0   6  11      553.21      580.92     16.61 o 
   1   6  11      392.70      401.32     12.81 o 
   2   6  11       15.53       14.53      3.82 o 
   3   6  11      325.75      358.53     15.71 o 
   4   6  11      212.10      195.22     15.06 o 
   5   6  11      114.17      109.29     10.07 o 
   6   6  11       11.33       16.64      7.40 o 
   7   6  11      111.88       92.28     10.14 o 
   8   6  11       38.70       33.86      7.23 o 
  -7   7  11       20.83       23.92      4.72 o 
  -6   7  11       32.54       35.55      6.77 o 
  -5   7  11       25.17       20.20      4.70 o 
  -4   7  11      435.38      447.43     20.38 o 
  -3   7  11      171.34      155.56     11.24 o 
  -2   7  11       78.84       93.21      9.76 o 
  -1   7  11      171.46      177.19     15.49 o 
   0   7  11      407.41      390.43     14.86 o 
   1   7  11      155.15      161.94      8.88 o 
   2   7  11       59.24       76.90      6.98 o 
   3   7  11      162.86      171.72     13.15 o 
   4   7  11      446.69      476.43     30.99 o 
   5   7  11       31.23       26.21      5.54 o 
   6   7  11       32.82       38.81      4.78 o 
   7   7  11       19.30        8.13      3.76 o 
  -7   8  11       22.47       16.56      4.97 o 
  -6   8  11      101.83      103.55     10.34 o 
  -5   8  11       27.73       16.88      3.72 o 
  -4   8  11       52.16       56.64      6.81 o 
  -3   8  11      105.51      109.92      6.98 o 
  -2   8  11      260.69      246.99     11.11 o 
  -1   8  11       93.89      106.46      8.77 o 
   0   8  11      125.82      123.50      8.66 o 
   1   8  11       95.79       84.50      6.42 o 
   2   8  11      255.19      257.89     14.50 o 
   3   8  11      103.44      120.19      8.83 o 
   4   8  11       48.32       40.50      6.46 o 
   5   8  11       28.49       28.31      6.77 o 
   6   8  11      100.95       82.09     13.31 o 
   7   8  11       20.48        7.76      3.98 o 
  -7   9  11        5.40        9.10      4.24 o 
  -6   9  11       34.36       31.69      5.52 o 
  -5   9  11      104.75       99.90      9.14 o 
  -4   9  11       29.31       20.69      5.13 o 
  -3   9  11       60.76       68.52      6.81 o 
  -2   9  11      140.35      145.76     13.33 o 
  -1   9  11        6.17       -1.55      4.61 o 
   0   9  11      195.17      228.97     21.85 o 
   1   9  11        1.37        5.44      4.29 o 
   2   9  11      132.06      153.57      9.11 o 
   3   9  11       60.31       60.74      8.10 o 
   4   9  11       26.91       22.67      5.00 o 
   5   9  11      106.65      105.25     10.89 o 
   6   9  11       34.59       30.76      5.03 o 
   7   9  11        6.27        2.15      6.00 o 
  -6  10  11        0.72        7.55      6.59 o 
  -5  10  11       19.40       20.76      4.79 o 
  -4  10  11       72.54       82.17      7.66 o 
  -3  10  11       90.31       84.84      7.91 o 
  -2  10  11        8.34        9.24      3.91 o 
  -1  10  11       78.42       83.88      7.52 o 
   0  10  11       34.32       30.61      5.70 o 
   1  10  11       87.21       83.80      7.38 o 
   2  10  11        8.99        5.76      5.46 o 
   3  10  11       80.17       90.88     14.96 o 
   4  10  11       68.14       65.03      7.10 o 
   5  10  11       20.85       28.07      5.74 o 
   6  10  11        0.85        6.99      5.56 o 
  -5  11  11       20.89       17.77      6.44 o 
  -4  11  11       28.91       31.92      5.60 o 
  -3  11  11       40.01       33.09      5.17 o 
  -2  11  11       15.75       20.07      5.09 o 
  -1  11  11       42.77       51.52      6.67 o 
   0  11  11       33.73       32.75      6.02 o 
   1  11  11       39.99       46.02      8.39 o 
   2  11  11       15.92       16.55      5.02 o 
   3  11  11       32.93       23.68      5.61 o 
   4  11  11       26.36       29.12      7.94 o 
   5  11  11       18.43       11.24      9.20 o 
  -5  12  11       13.52       10.89      7.31 o 
  -4  12  11        0.25        0.52      5.82 o 
  -3  12  11        9.35        5.26      5.06 o 
  -2  12  11       36.77       46.26      9.42 o 
  -1  12  11       14.21       10.92      7.85 o 
   0  12  11        0.24        3.93      4.89 o 
   1  12  11       13.30       14.87      5.42 o 
   2  12  11       38.58       36.57      5.83 o 
   3  12  11        8.88        9.50      3.65 o 
   4  12  11        0.07       -0.39      3.46 o 
   5  12  11       14.77       14.84      4.53 o 
  -4  13  11        2.12        8.57      4.23 o 
  -3  13  11       28.00       21.22      5.18 o 
  -2  13  11       19.23       10.02      8.17 o 
  -1  13  11       32.49       43.15      6.44 o 
   0  13  11        0.07       -1.38      7.76 o 
   1  13  11       31.40       38.75      4.87 o 
   2  13  11       16.30       10.33      5.58 o 
   3  13  11       26.90       28.35      7.60 o 
   4  13  11        1.73       12.22      4.49 o 
  -2  14  11        4.72        9.40      3.77 o 
  -1  14  11        3.76        8.88      3.99 o 
   0  14  11       10.77        5.63      3.69 o 
   1  14  11        4.48        7.99      7.08 o 
   2  14  11        4.98        2.29      5.80 o 
   0   0  12       18.60       26.44      3.52 o 
   1   0  12      147.51      132.54      7.62 o 
   2   0  12       50.11       51.09      3.68 o 
   3   0  12      240.90      262.50      9.46 o 
   4   0  12        4.21        3.48      2.15 o 
   5   0  12      128.61      119.36     10.27 o 
   6   0  12       42.64       48.86      6.80 o 
   7   0  12      210.32      205.63     16.14 o 
   8   0  12        0.31        6.08      3.06 o 
  -8   1  12       50.81       57.46      7.96 o 
  -7   1  12       33.38       33.31      6.34 o 
  -6   1  12       26.87       18.66      4.18 o 
  -5   1  12      185.56      220.21     14.15 o 
  -4   1  12      484.77      525.28     13.74 o 
  -3   1  12      211.05      196.01      9.25 o 
  -2   1  12      129.16      149.71     10.16 o 
  -1   1  12      994.19     1001.13     18.38 o 
   0   1  12     1529.94     1672.18     30.04 o 
   1   1  12     1022.53     1061.61     17.77 o 
   2   1  12      124.31      129.25      8.66 o 
   3   1  12      198.21      195.83     10.56 o 
   4   1  12      441.89      471.29     11.64 o 
   5   1  12      194.18      211.76     16.10 o 
   6   1  12       24.89       16.36      3.85 o 
   7   1  12       38.86       36.63      6.50 o 
   8   1  12       50.97       44.54      7.10 o 
  -8   2  12       10.36       20.19      4.01 o 
  -7   2  12       11.82       12.33      3.67 o 
  -6   2  12      453.46      458.33     42.18 o 
  -5   2  12        3.96        0.32      6.40 o 
  -4   2  12      262.42      258.51     18.48 o 
  -3   2  12       42.22       35.01      4.28 o 
  -2   2  12     1195.89     1250.31     25.41 o 
  -1   2  12      182.71      163.84      9.35 o 
   0   2  12       14.83       15.79      2.59 o 
   1   2  12      195.98      188.29      8.85 o 
   2   2  12     1146.26     1209.01     20.48 o 
   3   2  12       42.11       33.62      2.91 o 
   4   2  12      262.99      242.57     13.69 o 
   5   2  12        6.23       12.61      2.90 o 
   6   2  12      472.29      517.31     50.98 o 
   7   2  12       10.98        7.47      5.72 o 
   8   2  12       10.42       21.67      4.48 o 
  -8   3  12       63.67       58.31      8.23 o 
  -7   3  12       92.88       98.49      8.93 o 
  -6   3  12        0.43        9.46      4.12 o 
  -5   3  12       96.16       83.50      7.90 o 
  -4   3  12      237.50      225.25     10.40 o 
  -3   3  12      165.53      149.42     10.71 o 
  -2   3  12       30.52       33.25      3.79 o 
  -1   3  12     1034.13     1112.13     21.07 o 
   0   3  12     1178.49     1221.57     21.81 o 
   1   3  12     1079.00     1129.52     21.54 o 
   2   3  12       38.56       34.82      2.19 o 
   3   3  12      136.25      122.81      8.44 o 
   4   3  12      207.67      197.38     14.70 o 
   5   3  12       93.86       93.70      7.30 o 
   6   3  12        0.39        8.70      2.26 o 
   7   3  12       94.53      104.35     10.98 o 
   8   3  12       66.38       58.25      6.93 o 
  -8   4  12        9.41       14.62      6.93 o 
  -7   4  12      134.59      128.02     26.74 o 
  -6   4  12        5.98        8.95      3.65 o 
  -5   4  12      443.36      465.92     13.79 o 
  -4   4  12        0.65        4.11      2.22 o 
  -3   4  12      428.61      424.04     20.49 o 
  -2   4  12        3.03        6.58      2.20 o 
  -1   4  12      961.85      990.67     21.28 o 
   0   4  12        6.39        3.90      2.30 o 
   1   4  12      929.40      959.70     16.86 o 
   2   4  12        5.03        6.71      3.54 o 
   3   4  12      413.22      408.01     11.48 o 
   4   4  12        0.60       -3.48      3.48 o 
   5   4  12      464.52      489.84     11.43 o 
   6   4  12        4.65        6.27      4.07 o 
   7   4  12      128.81      122.57     12.47 o 
   8   4  12       10.58       12.37      4.76 o 
  -8   5  12       43.89       56.35     12.54 o 
  -7   5  12       63.65       66.17      8.34 o 
  -6   5  12        0.20        2.96      7.33 o 
  -5   5  12       38.90       44.78      6.21 o 
  -4   5  12      202.54      214.60     17.51 o 
  -3   5  12        6.44        3.38      2.47 o 
  -2   5  12      374.15      327.97     16.21 o 
  -1   5  12      284.68      289.10     13.48 o 
   0   5  12      925.62      998.47     21.21 o 
   1   5  12      291.35      267.34     14.99 o 
   2   5  12      373.56      332.63     14.74 o 
   3   5  12       12.06        7.98      2.63 o 
   4   5  12      206.17      204.13     16.22 o 
   5   5  12       42.35       38.70      4.63 o 
   6   5  12        0.09        2.15      2.83 o 
   7   5  12       68.04       69.77      9.45 o 
   8   5  12       38.94       25.66      7.29 o 
  -7   6  12        0.14       10.38      5.69 o 
  -6   6  12      173.01      165.06     15.61 o 
  -5   6  12       27.21       29.41      4.35 o 
  -4   6  12       46.45       41.50      4.94 o 
  -3   6  12       60.00       59.73      5.70 o 
  -2   6  12      326.41      368.48     24.18 o 
  -1   6  12       64.64       62.81      6.68 o 
   0   6  12       20.76       20.03      3.27 o 
   1   6  12       69.63       59.86      4.65 o 
   2   6  12      377.01      386.26     15.47 o 
   3   6  12       53.18       57.58      6.31 o 
   4   6  12       43.94       44.70      9.57 o 
   5   6  12       21.25       18.72      4.13 o 
   6   6  12      181.60      193.01     13.63 o 
   7   6  12        0.05        3.72      4.13 o 
  -7   7  12       11.40        8.25      5.09 o 
  -6   7  12       11.65        7.75      4.74 o 
  -5   7  12       78.51       68.36      6.15 o 
  -4   7  12      154.74      155.30     12.09 o 
  -3   7  12      282.13      284.16     20.04 o 
  -2   7  12       17.36       14.12      3.07 o 
  -1   7  12      138.25      166.62     15.19 o 
   0   7  12      183.42      193.38     11.62 o 
   1   7  12      177.84      187.40     10.57 o 
   2   7  12       22.31       22.27      3.14 o 
   3   7  12      279.19      275.74     13.26 o 
   4   7  12      170.70      168.86     16.12 o 
   5   7  12       82.42       74.54     12.12 o 
   6   7  12       12.07        7.73      3.53 o 
   7   7  12        9.44       18.73      4.93 o 
  -7   8  12       25.24       23.47      5.95 o 
  -6   8  12       14.53       13.60      4.98 o 
  -5   8  12       85.23       86.70      6.79 o 
  -4   8  12        6.92       11.29      5.68 o 
  -3   8  12       39.19       34.33      6.79 o 
  -2   8  12       95.98      110.28     10.13 o 
  -1   8  12      177.52      165.18     10.11 o 
   0   8  12       24.83       18.45      4.83 o 
   1   8  12      190.14      190.69     16.23 o 
   2   8  12       92.64       98.81      7.74 o 
   3   8  12       41.41       37.22      5.88 o 
   4   8  12        5.37        5.60      5.43 o 
   5   8  12       88.85       97.43      8.26 o 
   6   8  12       14.71       12.24      4.19 o 
   7   8  12       22.98       34.24     10.52 o 
  -6   9  12        8.16       11.90      3.67 o 
  -5   9  12        3.28        2.10      3.88 o 
  -4   9  12      143.14      145.79     12.21 o 
  -3   9  12      101.58      102.49      7.20 o 
  -2   9  12       27.47       28.23      4.98 o 
  -1   9  12       36.16       36.01      7.27 o 
   0   9  12      140.86      172.91     12.24 o 
   1   9  12       38.54       32.85      4.57 o 
   2   9  12       27.82       19.37      4.08 o 
   3   9  12      111.74      101.99      9.52 o 
   4   9  12      146.48      169.48     15.81 o 
   5   9  12        4.83        6.10      3.81 o 
   6   9  12        8.29       16.94      8.94 o 
  -6  10  12       26.00       35.81      9.76 o 
  -5  10  12       11.60       14.72      5.94 o 
  -4  10  12       20.32       13.10      3.54 o 
  -3  10  12       26.44       29.47      5.14 o 
  -2  10  12      162.24      154.04     13.67 o 
  -1  10  12       27.55       27.01      5.50 o 
   0  10  12       21.48       18.87      3.79 o 
   1  10  12       28.05       31.91      9.45 o 
   2  10  12      161.53      147.12     10.96 o 
   3  10  12       23.83       29.85      6.90 o 
   4  10  12       18.43        9.64      6.80 o 
   5  10  12       12.32       10.30      6.82 o 
   6  10  12       26.46       27.08      6.81 o 
  -5  11  12       17.35       24.64      8.40 o 
  -4  11  12       19.20       14.82      4.77 o 
  -3  11  12       21.87       20.52      5.44 o 
  -2  11  12        1.54       13.91      4.27 o 
  -1  11  12       73.23       70.83     12.16 o 
   0  11  12       87.52       95.18      8.20 o 
   1  11  12       68.91       70.31      6.60 o 
   2  11  12        1.95        5.26      4.61 o 
   3  11  12       20.50       17.40      6.33 o 
   4  11  12       22.84       25.48      5.14 o 
   5  11  12       19.38       14.40      5.67 o 
  -4  12  12       11.77        7.51      3.98 o 
  -3  12  12       22.92       19.59      4.23 o 
  -2  12  12        3.30        5.82      3.46 o 
  -1  12  12       62.70       73.01      7.88 o 
   0  12  12       12.26       15.74      5.25 o 
   1  12  12       62.09       62.73      7.62 o 
   2  12  12        3.48        4.35      3.69 o 
   3  12  12       26.96       27.40      4.22 o 
   4  12  12       11.29       21.45      6.36 o 
  -3  13  12        5.20       10.72      4.15 o 
  -2  13  12        3.51        7.10      8.81 o 
  -1  13  12        9.26        5.76      6.46 o 
   0  13  12       49.85       47.37      6.35 o 
   1  13  12       10.14       10.46      6.04 o 
   2  13  12        3.60        3.13      4.18 o 
   3  13  12        4.54        7.06      5.45 o 
  -1  14  12        0.14       11.28      5.13 o 
   0  14  12        0.53       12.16      4.95 o 
   1  14  12        0.29       -2.55      4.16 o 
   1   0  13      579.60      588.65     12.02 o 
   2   0  13      194.67      177.44     11.11 o 
   3   0  13      336.96      309.19      9.62 o 
   4   0  13       37.29       52.51      6.98 o 
   5   0  13      108.68      114.46      8.96 o 
   6   0  13        2.83        4.13      7.06 o 
   7   0  13      111.11      122.03     11.52 o 
   8   0  13        0.35       14.27      4.68 o 
  -8   1  13        6.07        8.22      3.24 o 
  -7   1  13       61.90       61.00      6.32 o 
  -6   1  13      179.16      169.83     14.87 o 
  -5   1  13      158.97      179.37     13.00 o 
  -4   1  13       88.48       85.28      7.10 o 
  -3   1  13      697.51      703.51     15.51 o 
  -2   1  13      798.50      838.28     20.08 o 
  -1   1  13     1279.95     1290.79     24.71 o 
   0   1  13      703.52      780.74     16.80 o 
   1   1  13     1269.59     1303.84     23.47 o 
   2   1  13      740.94      797.64     18.55 o 
   3   1  13      681.84      705.05     11.85 o 
   4   1  13       89.02       73.42      5.84 o 
   5   1  13      169.51      193.96     14.75 o 
   6   1  13      156.94      187.09     11.76 o 
   7   1  13       65.93       72.95      8.34 o 
   8   1  13        4.54        5.68      4.32 o 
  -8   2  13       71.03       57.07     11.27 o 
  -7   2  13        2.28       10.54      3.69 o 
  -6   2  13        0.69        3.57      5.64 o 
  -5   2  13       34.25       39.07      5.85 o 
  -4   2  13      344.42      382.48     13.98 o 
  -3   2  13       96.49       97.38      6.35 o 
  -2   2  13       27.47       22.38      3.54 o 
  -1   2  13       73.50       61.67      5.35 o 
   0   2  13     1885.09     2162.14     36.77 o 
   1   2  13       75.83       70.89      5.13 o 
   2   2  13       27.85       22.49      2.30 o 
   3   2  13       89.34       96.36      7.04 o 
   4   2  13      332.96      354.39     15.50 o 
   5   2  13       41.40       46.94      5.28 o 
   6   2  13        1.22       10.46      3.40 o 
   7   2  13        1.58        1.19      6.00 o 
   8   2  13       76.02       83.56     18.42 o 
  -8   3  13        9.35        8.97      3.14 o 
  -7   3  13       95.11       92.51     12.00 o 
  -6   3  13      149.65      157.37     11.04 o 
  -5   3  13       36.54       39.53      5.23 o 
  -4   3  13       25.62       23.48      4.59 o 
  -3   3  13      211.93      223.60      8.75 o 
  -2   3  13      343.89      340.06     12.13 o 
  -1   3  13      186.18      187.53     10.75 o 
   0   3  13       97.10       89.16      6.67 o 
   1   3  13      188.91      185.63     12.28 o 
   2   3  13      302.51      290.57     10.70 o 
   3   3  13      191.77      213.47     16.73 o 
   4   3  13       20.70       20.15      4.43 o 
   5   3  13       23.94       18.57      3.28 o 
   6   3  13      152.57      157.62     13.70 o 
   7   3  13       90.69       96.33      8.85 o 
   8   3  13        9.01       15.73     12.16 o 
  -8   4  13       10.37        7.98      5.37 o 
  -7   4  13       38.94       36.14      5.34 o 
  -6   4  13       45.75       54.81      6.30 o 
  -5   4  13       92.81       97.82      7.21 o 
  -4   4  13       27.94       21.32      3.21 o 
  -3   4  13      165.75      159.85      7.90 o 
  -2   4  13      205.13      186.29     12.96 o 
  -1   4  13      278.58      281.53     14.94 o 
   0   4  13       30.08       30.50      3.01 o 
   1   4  13      296.63      294.34      9.90 o 
   2   4  13      205.66      166.94     12.63 o 
   3   4  13      142.30      142.09      9.55 o 
   4   4  13       26.71       25.81      6.91 o 
   5   4  13       80.10       85.71      7.09 o 
   6   4  13       44.80       48.99      7.65 o 
   7   4  13       42.88       38.03      4.31 o 
   8   4  13       11.59        1.27      7.79 o 
  -7   5  13       95.75       91.56     11.00 o 
  -6   5  13      120.01      137.64     16.49 o 
  -5   5  13       68.29       63.17      6.36 o 
  -4   5  13       16.42       16.03      3.29 o 
  -3   5  13      211.07      220.94      9.07 o 
  -2   5  13      756.98      814.36     16.72 o 
  -1   5  13       77.72       82.32      7.12 o 
   0   5  13       46.30       45.03      3.82 o 
   1   5  13       80.30       88.24      6.17 o 
   2   5  13      774.46      801.72     21.03 o 
   3   5  13      202.86      187.79      8.12 o 
   4   5  13       11.18        8.46      3.09 o 
   5   5  13       62.96       65.92      9.94 o 
   6   5  13      111.16      127.18     13.46 o 
   7   5  13       94.63       83.01      8.69 o 
  -7   6  13       18.77       24.33      5.51 o 
  -6   6  13        6.64        5.11      3.44 o 
  -5   6  13       75.36       78.42      8.55 o 
  -4   6  13      314.40      314.17     23.55 o 
  -3   6  13       73.49       66.36      6.41 o 
  -2   6  13       19.21       26.50      3.46 o 
  -1   6  13      234.87      244.79     19.08 o 
   0   6  13      171.13      153.61      8.81 o 
   1   6  13      248.26      256.17     19.40 o 
   2   6  13       20.18       13.12      5.90 o 
   3   6  13       70.52       63.03      7.40 o 
   4   6  13      293.24      312.49     20.52 o 
   5   6  13       72.80       76.24      8.61 o 
   6   6  13        6.03        5.76      2.41 o 
   7   6  13       18.56       16.14      4.21 o 
  -7   7  13       51.32       51.78      9.96 o 
  -6   7  13       35.33       37.96      5.89 o 
  -5   7  13      120.42      112.28     11.39 o 
  -4   7  13      142.83      124.89     12.54 o 
  -3   7  13       93.16       85.54      7.49 o 
  -2   7  13      246.50      254.73     23.31 o 
  -1   7  13      507.06      536.61     20.85 o 
   0   7  13       10.70       11.69      3.56 o 
   1   7  13      482.82      544.68     17.05 o 
   2   7  13      257.94      255.09     19.01 o 
   3   7  13       98.34       87.40      8.57 o 
   4   7  13      143.89      133.16     11.58 o 
   5   7  13      118.03      105.18     12.76 o 
   6   7  13       34.03       29.28      6.89 o 
   7   7  13       44.31       41.69      8.22 o 
  -6   8  13       21.40       22.75      6.33 o 
  -5   8  13       58.21       74.31      6.23 o 
  -4   8  13       30.95       37.79      8.02 o 
  -3   8  13      112.77      133.69     14.27 o 
  -2   8  13      125.24      127.94      9.72 o 
  -1   8  13       71.82       78.38      7.51 o 
   0   8  13       80.16      104.69      9.11 o 
   1   8  13       72.78       82.22      7.12 o 
   2   8  13      111.98      110.62      8.63 o 
   3   8  13      112.89      118.71      9.34 o 
   4   8  13       32.00       23.71      5.33 o 
   5   8  13       62.36       68.82     12.45 o 
   6   8  13       20.95       16.04      5.44 o 
  -6   9  13       18.00       12.30      5.88 o 
  -5   9  13       16.26        8.73      4.81 o 
  -4   9  13       37.33       44.63      6.90 o 
  -3   9  13       55.33       51.94      6.95 o 
  -2   9  13      133.60      149.46     11.16 o 
  -1   9  13       68.88       60.30      7.27 o 
   0   9  13       25.74       22.26      4.59 o 
   1   9  13       78.19       60.63      6.34 o 
   2   9  13      137.09      142.94      9.80 o 
   3   9  13       55.98       71.69     11.41 o 
   4   9  13       36.28       35.43      7.89 o 
   5   9  13       17.12       16.95      4.77 o 
   6   9  13       18.09       17.92      6.13 o 
  -5  10  13       13.33       18.49      4.02 o 
  -4  10  13       56.29       50.79     10.38 o 
  -3  10  13       88.65      124.67     20.55 o 
  -2  10  13        4.18        6.82      3.63 o 
  -1  10  13       33.48       37.55      7.59 o 
   0  10  13      297.01      273.61     30.05 o 
   1  10  13       29.10       31.27      6.68 o 
   2  10  13        4.54        5.22      3.35 o 
   3  10  13       88.49       98.83      9.20 o 
   4  10  13       64.10       72.42      9.07 o 
   5  10  13       14.45       22.63      5.89 o 
  -5  11  13        3.26        0.10      6.30 o 
  -4  11  13        2.34        7.55      5.04 o 
  -3  11  13       30.11       33.76      6.54 o 
  -2  11  13        2.81        1.11      3.92 o 
  -1  11  13       38.32       40.24      5.62 o 
   0  11  13        0.13        4.70      5.00 o 
   1  11  13       40.06       39.26     13.58 o 
   2  11  13        3.20        6.05      3.37 o 
   3  11  13       34.22       43.20      6.35 o 
   4  11  13        1.24        7.82      4.41 o 
   5  11  13        3.52        7.37      7.62 o 
  -4  12  13       12.70       12.40      4.86 o 
  -3  12  13       29.93       43.54      7.09 o 
  -2  12  13       26.82       26.08      4.64 o 
  -1  12  13       45.11       75.05     13.18 o 
   0  12  13       19.47       20.29      6.13 o 
   1  12  13       45.07       42.92     12.43 o 
   2  12  13       27.82       27.54      5.19 o 
   3  12  13       32.57       42.18      7.62 o 
   4  12  13       15.13        6.87      4.37 o 
  -3  13  13        6.96       15.45      6.68 o 
  -2  13  13       35.04       37.24      8.66 o 
  -1  13  13        1.93        1.13      3.44 o 
   0  13  13        7.81       11.67      6.92 o 
   1  13  13        1.60       11.15     10.51 o 
   2  13  13       38.25       32.87      7.59 o 
   3  13  13        7.34       17.51      6.65 o 
   0   0  14     1446.21     1497.00     44.30 o 
   1   0  14      578.05      615.68     15.18 o 
   2   0  14       24.76       20.52      2.80 o 
   3   0  14       11.43       20.36      3.66 o 
   4   0  14      403.44      435.93     18.22 o 
   5   0  14      104.39       92.76      9.49 o 
   6   0  14       58.66       73.92      7.15 o 
   7   0  14        2.92        3.09      4.38 o 
   8   0  14       26.33       38.01      7.68 o 
  -8   1  14        9.65        7.46      3.95 o 
  -7   1  14       20.25       16.54      5.44 o 
  -6   1  14       56.68       66.82      8.38 o 
  -5   1  14       94.47      103.84     11.03 o 
  -4   1  14      113.51      126.05     12.18 o 
  -3   1  14      107.33       91.80      6.54 o 
  -2   1  14      174.59      165.97     12.30 o 
  -1   1  14      187.26      205.50     16.27 o 
   0   1  14      104.62      116.28      8.32 o 
   1   1  14      205.38      204.70      9.78 o 
   2   1  14      141.45      131.47      7.11 o 
   3   1  14       88.34       79.99      5.37 o 
   4   1  14      105.32      121.31     10.02 o 
   5   1  14       99.08      117.14      8.64 o 
   6   1  14       60.70       61.73      5.55 o 
   7   1  14       20.33       28.90      5.15 o 
   8   1  14       11.74       10.17      5.71 o 
  -8   2  14        1.33       12.94      4.65 o 
  -7   2  14       32.70       27.72      5.08 o 
  -6   2  14       23.29       27.17      5.38 o 
  -5   2  14      170.14      151.68     13.75 o 
  -4   2  14       69.93       64.54      5.80 o 
  -3   2  14      168.36      139.73     11.22 o 
  -2   2  14      289.74      306.94      8.81 o 
  -1   2  14      642.84      728.37     18.68 o 
   0   2  14       12.13       10.11      2.08 o 
   1   2  14      688.50      771.74     16.19 o 
   2   2  14      299.22      312.17      8.84 o 
   3   2  14      190.94      169.54     13.53 o 
   4   2  14       77.69       65.82      7.80 o 
   5   2  14      189.92      190.82     16.82 o 
   6   2  14       25.09       26.62      5.07 o 
   7   2  14       34.36       31.89      5.63 o 
   8   2  14        1.56       15.40      5.51 o 
  -8   3  14        4.24       -2.89      7.05 o 
  -7   3  14       47.70       49.95      8.20 o 
  -6   3  14      111.38      103.84      8.95 o 
  -5   3  14      100.51      113.95      9.24 o 
  -4   3  14        9.64        5.07      2.26 o 
  -3   3  14      506.29      509.19     17.28 o 
  -2   3  14      278.95      307.03     11.74 o 
  -1   3  14      457.31      446.36     11.98 o 
   0   3  14       16.94       15.46      2.46 o 
   1   3  14      461.34      458.00     12.18 o 
   2   3  14      309.48      336.05     10.88 o 
   3   3  14      480.88      494.06     14.74 o 
   4   3  14        7.17        4.55      3.54 o 
   5   3  14       96.99      101.07      8.12 o 
   6   3  14      120.84      121.12      9.67 o 
   7   3  14       49.85       54.00      7.13 o 
   8   3  14        5.72       12.28      5.17 o 
  -7   4  14       44.46       31.75      5.65 o 
  -6   4  14       11.42        3.16      4.05 o 
  -5   4  14       55.38       61.73      7.19 o 
  -4   4  14      343.01      364.25     22.82 o 
  -3   4  14      128.11      120.52      8.14 o 
  -2   4  14       33.60       39.02      4.45 o 
  -1   4  14       73.67       71.48      5.68 o 
   0   4  14     1066.28     1096.71     18.71 o 
   1   4  14       79.63       88.38      4.87 o 
   2   4  14       37.36       39.09      3.43 o 
   3   4  14      122.17      118.56     10.49 o 
   4   4  14      355.13      341.25     15.70 o 
   5   4  14       49.89       51.01      7.22 o 
   6   4  14       10.72        9.40      2.46 o 
   7   4  14       46.59       38.34      6.56 o 
  -7   5  14       26.91       16.16      5.15 o 
  -6   5  14       70.06       71.00      9.26 o 
  -5   5  14       67.76       56.83      7.20 o 
  -4   5  14       41.10       37.94      4.81 o 
  -3   5  14      136.26      130.58      9.41 o 
  -2   5  14      123.60      121.76     10.17 o 
  -1   5  14       44.18       49.35      7.09 o 
   0   5  14      461.68      528.44     10.87 o 
   1   5  14       53.39       52.49      4.03 o 
   2   5  14      131.36      133.62     11.03 o 
   3   5  14      153.88      149.13     12.89 o 
   4   5  14       39.66       47.76      8.25 o 
   5   5  14       74.09       60.30      8.67 o 
   6   5  14       71.95       83.85      8.68 o 
   7   5  14       20.94       22.60      4.68 o 
  -7   6  14       39.99       28.03      6.45 o 
  -6   6  14       34.69       28.74      4.12 o 
  -5   6  14       38.27       34.31      6.24 o 
  -4   6  14       64.77       82.06     12.24 o 
  -3   6  14       40.59       44.53      4.55 o 
  -2   6  14      156.33      172.74     11.72 o 
  -1   6  14      110.32      101.56     11.63 o 
   0   6  14      119.86      104.12      8.15 o 
   1   6  14      108.44      105.52     11.02 o 
   2   6  14      156.00      151.60     11.40 o 
   3   6  14       43.60       47.37      5.96 o 
   4   6  14       58.80       56.27      6.65 o 
   5   6  14       38.83       49.01      8.05 o 
   6   6  14       34.26       30.75      5.68 o 
   7   6  14       38.29       23.13      6.73 o 
  -7   7  14       16.16       17.59      5.65 o 
  -6   7  14       81.12       76.31     10.00 o 
  -5   7  14       65.05       65.75      7.09 o 
  -4   7  14        1.35        2.45      3.73 o 
  -3   7  14       13.22        1.04      5.15 o 
  -2   7  14      144.14      160.14      9.52 o 
  -1   7  14       90.04       84.33      7.98 o 
   0   7  14        3.97        5.43      2.66 o 
   1   7  14       98.39       80.10      7.09 o 
   2   7  14      146.16      146.94     14.20 o 
   3   7  14       18.86       18.65      5.19 o 
   4   7  14        0.66        3.99      2.81 o 
   5   7  14       61.44       51.30      6.29 o 
   6   7  14       75.11       50.49      9.86 o 
   7   7  14       15.56       18.60      4.93 o 
  -6   8  14        0.75       -3.80     12.89 o 
  -5   8  14        9.64        4.93      3.35 o 
  -4   8  14       58.96       63.74      6.56 o 
  -3   8  14      146.91      147.29     16.06 o 
  -2   8  14        7.84        5.60      2.39 o 
  -1   8  14       74.24       79.17      7.87 o 
   0   8  14       41.31       51.79      6.09 o 
   1   8  14       82.16       74.66      7.57 o 
   2   8  14        8.95       18.70      3.77 o 
   3   8  14      148.65      170.93     15.96 o 
   4   8  14       57.83       54.55      6.70 o 
   5   8  14        8.97       11.51      7.29 o 
   6   8  14        0.42       -3.27      5.11 o 
  -6   9  14       10.39        7.75      7.14 o 
  -5   9  14       22.78       19.10      4.35 o 
  -4   9  14       59.59       61.04      9.59 o 
  -3   9  14       98.13      102.49      8.63 o 
  -2   9  14        7.76        2.05      3.77 o 
  -1   9  14       38.50       43.26     10.36 o 
   0   9  14       95.78       86.58      7.55 o 
   1   9  14       33.33       35.13      5.23 o 
   2   9  14        8.33       12.66      3.64 o 
   3   9  14       86.85       96.26      8.56 o 
   4   9  14       56.79       61.67      6.06 o 
   5   9  14       22.06       11.47      4.27 o 
   6   9  14        8.54       18.01      4.53 o 
  -5  10  14       12.85        8.06      8.43 o 
  -4  10  14       14.83       26.34     19.37 o 
  -3  10  14       48.66       42.44      7.04 o 
  -2  10  14       24.90       20.69      5.38 o 
  -1  10  14       80.09       79.64      7.42 o 
   0  10  14        0.43       -4.53      4.53 o 
   1  10  14       77.21       86.10      8.79 o 
   2  10  14       27.99       27.18      5.27 o 
   3  10  14       47.16       47.57      6.30 o 
   4  10  14       15.19       17.85      4.73 o 
   5  10  14       13.74       16.68      7.00 o 
  -4  11  14        7.79       10.03      4.55 o 
  -3  11  14       13.95       11.09      4.61 o 
  -2  11  14       56.36       52.57     10.34 o 
  -1  11  14       11.21        9.68      5.76 o 
   0  11  14        3.89        9.76      3.48 o 
   1  11  14       12.61       17.57      5.52 o 
   2  11  14       50.29       45.65      6.36 o 
   3  11  14       12.20        9.58      3.93 o 
   4  11  14        7.19        7.26      4.46 o 
  -3  12  14        0.81       12.99      4.88 o 
  -2  12  14       10.66        3.24      9.39 o 
  -1  12  14        5.12       17.00      6.27 o 
   0  12  14       55.52       45.35      7.27 o 
   1  12  14        5.53       14.08      5.26 o 
   2  12  14       11.03        8.71      5.21 o 
   3  12  14        0.40        6.65      5.63 o 
  -2  13  14        2.01       -6.14      6.14 o 
  -1  13  14        9.35        7.32      4.10 o 
   0  13  14        8.28        7.60      4.15 o 
   1  13  14       10.73        9.12      4.59 o 
   2  13  14        2.02        7.10      3.99 o 
   1   0  15        2.58        6.91      2.32 o 
   2   0  15      843.92      879.36     21.69 o 
   3   0  15       13.14       13.63      2.89 o 
   4   0  15        2.12        2.61      2.34 o 
   5   0  15        7.85       -4.79      4.79 o 
   6   0  15      374.84      404.07     47.47 o 
   7   0  15       42.44       47.41      8.40 o 
   8   0  15        0.02        1.91      6.17 o 
  -7   1  15       19.48       11.81      4.97 o 
  -6   1  15        5.55       13.91      5.20 o 
  -5   1  15      363.99      367.71     19.51 o 
  -4   1  15      130.91      120.15     10.86 o 
  -3   1  15      146.86      151.73      8.32 o 
  -2   1  15       60.91       65.53      5.75 o 
  -1   1  15       77.20       77.27      4.96 o 
   0   1  15      195.73      222.36     17.54 o 
   1   1  15       78.15       77.91      6.00 o 
   2   1  15       57.23       67.48      5.24 o 
   3   1  15      140.06      144.64      9.39 o 
   4   1  15      131.66      132.97     12.57 o 
   5   1  15      347.63      385.23     22.84 o 
   6   1  15        5.85        6.97      2.41 o 
   7   1  15       20.96       16.20      5.03 o 
  -7   2  15      104.55       98.30     13.48 o 
  -6   2  15       68.22       55.74      7.66 o 
  -5   2  15      171.66      181.70     17.75 o 
  -4   2  15       14.21        8.86      2.37 o 
  -3   2  15      207.96      206.46     11.32 o 
  -2   2  15      127.92      134.38      9.99 o 
  -1   2  15      137.73      151.56      7.82 o 
   0   2  15        1.93        1.84      2.04 o 
   1   2  15      129.19      140.38      9.43 o 
   2   2  15      123.49      127.12      7.12 o 
   3   2  15      201.97      210.19     17.26 o 
   4   2  15       15.72       15.00      2.88 o 
   5   2  15      179.21      198.58     13.40 o 
   6   2  15       67.76       61.96      5.82 o 
   7   2  15      101.63       91.01     11.36 o 
  -7   3  15       13.80       13.45     10.24 o 
  -6   3  15       26.04       14.37      3.67 o 
  -5   3  15       95.18      113.56      9.35 o 
  -4   3  15      353.53      386.02     16.45 o 
  -3   3  15       35.65       33.57      5.24 o 
  -2   3  15       44.02       39.24      3.72 o 
  -1   3  15      233.74      219.40     11.51 o 
   0   3  15      227.10      232.99     10.33 o 
   1   3  15      230.18      207.89     14.36 o 
   2   3  15       43.65       36.56      3.88 o 
   3   3  15       23.57       21.67      3.81 o 
   4   3  15      340.97      397.09     16.63 o 
   5   3  15       87.98      108.37      7.95 o 
   6   3  15       27.11       23.92      4.93 o 
   7   3  15       16.23       13.12     12.15 o 
  -7   4  15       27.20       34.67      8.27 o 
  -6   4  15      183.59      154.30     24.02 o 
  -5   4  15        3.63        6.81      3.89 o 
  -4   4  15       72.10       72.19      6.24 o 
  -3   4  15       31.32       33.81      3.70 o 
  -2   4  15      160.16      166.01     10.91 o 
  -1   4  15       52.32       47.19      5.93 o 
   0   4  15       14.23       18.50      2.35 o 
   1   4  15       56.91       53.73      4.12 o 
   2   4  15      161.04      168.95      8.20 o 
   3   4  15       29.10       30.97      5.42 o 
   4   4  15       72.02       69.30      9.37 o 
   5   4  15        3.56        3.65      2.89 o 
   6   4  15      184.17      160.13     16.00 o 
   7   4  15       26.72       23.89      7.30 o 
  -7   5  15       14.33       23.47      6.35 o 
  -6   5  15       20.60       19.49      8.75 o 
  -5   5  15       39.78       40.02      7.26 o 
  -4   5  15      117.03      115.04      9.60 o 
  -3   5  15      115.22      103.72      7.98 o 
  -2   5  15       80.09       84.08      7.24 o 
  -1   5  15      276.71      302.06     14.79 o 
   0   5  15       40.95       38.25      7.88 o 
   1   5  15      316.58      308.43     20.34 o 
   2   5  15       78.83       83.10      9.80 o 
   3   5  15      100.54      101.32     11.54 o 
   4   5  15      111.24      121.67     14.54 o 
   5   5  15       41.34       37.72      6.49 o 
   6   5  15       19.45       27.85      5.76 o 
   7   5  15       15.51       20.48      5.13 o 
  -7   6  15       44.52       46.34     10.69 o 
  -6   6  15        5.73       10.90      4.32 o 
  -5   6  15       70.99       80.56      8.08 o 
  -4   6  15       33.40       28.36      5.32 o 
  -3   6  15      308.04      282.92     28.03 o 
  -2   6  15       23.21       20.86      6.10 o 
  -1   6  15      161.38      159.38     14.26 o 
   0   6  15      109.64      112.81      8.71 o 
   1   6  15      172.90      182.32     11.51 o 
   2   6  15       23.74       27.61      5.06 o 
   3   6  15      311.31      317.87     27.46 o 
   4   6  15       31.13       33.67      5.91 o 
   5   6  15       72.41       70.21      7.10 o 
   6   6  15        6.28        6.55      3.89 o 
   7   6  15       38.80       48.53     15.08 o 
  -6   7  15        3.56       12.77      4.67 o 
  -5   7  15       25.90       16.89      5.53 o 
  -4   7  15       69.04       69.57      6.07 o 
  -3   7  15       23.58       23.62      4.67 o 
  -2   7  15       15.88        5.89      3.61 o 
  -1   7  15       63.09       69.41      9.61 o 
   0   7  15      508.36      537.97     32.26 o 
   1   7  15       69.94       96.65      8.77 o 
   2   7  15       18.71       10.16      5.43 o 
   3   7  15       21.58       14.66      4.30 o 
   4   7  15       66.95       72.50      7.72 o 
   5   7  15       27.37       16.74     15.97 o 
   6   7  15        2.98        9.30      5.71 o 
  -6   8  15       33.25       34.95      7.05 o 
  -5   8  15        1.95       16.88     10.75 o 
  -4   8  15        5.21        3.86      2.90 o 
  -3   8  15       40.67       46.23     10.07 o 
  -2   8  15      250.14      233.58     21.31 o 
  -1   8  15       24.95       22.66      3.43 o 
   0   8  15       60.07       58.91      7.45 o 
   1   8  15       27.10       19.36      3.52 o 
   2   8  15      270.65      280.63     17.15 o 
   3   8  15       36.37       48.23      6.70 o 
   4   8  15        5.07        9.01      3.88 o 
   5   8  15        2.11       12.69      5.35 o 
   6   8  15       30.85       30.69      7.74 o 
  -5   9  15       26.26       33.54      7.78 o 
  -4   9  15       12.33       24.31      4.57 o 
  -3   9  15       15.67       16.41      5.68 o 
  -2   9  15        4.27        5.33      4.02 o 
  -1   9  15       97.21      105.22      9.38 o 
   0   9  15      142.96      138.73     10.24 o 
   1   9  15       92.33       97.33      8.93 o 
   2   9  15        3.87        3.33      3.23 o 
   3   9  15       19.80       18.00      5.16 o 
   4   9  15       14.74       19.14      4.63 o 
   5   9  15       26.58       25.16      5.05 o 
  -5  10  15       18.09       10.10     13.81 o 
  -4  10  15       13.02        4.59      3.66 o 
  -3  10  15       18.74       15.35      4.17 o 
  -2  10  15        8.83       13.15      5.41 o 
  -1  10  15       76.55       85.29      7.89 o 
   0  10  15       10.39       12.14      5.05 o 
   1  10  15       83.89      102.79      8.98 o 
   2  10  15        7.72       12.42      5.36 o 
   3  10  15       26.04       25.46      4.35 o 
   4  10  15       14.03       23.20      4.74 o 
   5  10  15       16.23       14.22      4.70 o 
  -4  11  15       41.16       28.82      6.64 o 
  -3  11  15        5.82        8.78      3.79 o 
  -2  11  15        9.86       12.95      5.22 o 
  -1  11  15        7.53        5.44      4.13 o 
   0  11  15       44.40       59.85      7.90 o 
   1  11  15        6.96        3.62      7.43 o 
   2  11  15       10.78       10.29      4.76 o 
   3  11  15        6.21        4.73      6.15 o 
   4  11  15       42.64       53.11     12.31 o 
  -3  12  15       15.11        8.14      4.39 o 
  -2  12  15       15.84       23.23      6.88 o 
  -1  12  15        0.81       10.36      6.29 o 
   0  12  15        8.78        9.05      5.29 o 
   1  12  15        0.54        3.10      4.52 o 
   2  12  15       18.46       13.81      3.95 o 
   3  12  15       15.48       20.80      7.97 o 
   0  13  15        0.22       -4.73      4.73 o 
   0   0  16      193.44      189.02     21.38 o 
   1   0  16      260.22      256.97     11.64 o 
   2   0  16       61.70       57.42      6.55 o 
   3   0  16       51.36       69.27      7.31 o 
   4   0  16      296.18      351.60     16.07 o 
   5   0  16       77.77       79.55      8.54 o 
   6   0  16        0.89       -3.96      3.96 o 
   7   0  16        0.27        8.05      5.33 o 
  -7   1  16       27.96       38.35     10.28 o 
  -6   1  16       56.58       52.52      8.18 o 
  -5   1  16       18.84       21.78      5.71 o 
  -4   1  16      244.90      221.32     21.11 o 
  -3   1  16      153.15      147.95     12.03 o 
  -2   1  16       27.99       30.87      3.62 o 
  -1   1  16      180.92      187.56      9.55 o 
   0   1  16      380.79      412.93     17.86 o 
   1   1  16      186.11      199.22     16.00 o 
   2   1  16       32.41       36.28      3.80 o 
   3   1  16      177.12      173.31     10.12 o 
   4   1  16      226.44      214.79     18.35 o 
   5   1  16       12.59       10.91      6.20 o 
   6   1  16       61.77       55.98      9.86 o 
   7   1  16       27.84       30.68      6.03 o 
  -7   2  16       25.92       20.80      5.41 o 
  -6   2  16       35.65       34.75     12.83 o 
  -5   2  16       66.60       81.33      6.93 o 
  -4   2  16       44.94       34.50      4.90 o 
  -3   2  16       68.58       59.50      5.43 o 
  -2   2  16      293.12      272.80     18.72 o 
  -1   2  16       12.99       14.24      2.74 o 
   0   2  16       65.60       62.56      5.19 o 
   1   2  16        4.41        8.57      2.44 o 
   2   2  16      303.09      261.18     11.64 o 
   3   2  16       66.46       74.42      6.87 o 
   4   2  16       43.97       34.27      4.60 o 
   5   2  16       70.56       77.16      7.73 o 
   6   2  16       40.41       36.14      5.35 o 
   7   2  16       26.33       26.21      5.46 o 
  -7   3  16       39.38       29.27      6.50 o 
  -6   3  16       61.28       72.51     16.93 o 
  -5   3  16       28.58       19.53      5.00 o 
  -4   3  16       47.63       48.45      5.57 o 
  -3   3  16      656.90      631.86     34.86 o 
  -2   3  16      338.81      383.24     15.19 o 
  -1   3  16      244.73      246.07     10.02 o 
   0   3  16      248.42      268.20     15.80 o 
   1   3  16      245.39      223.16     15.27 o 
   2   3  16      350.16      392.13     16.63 o 
   3   3  16      650.33      662.54     24.62 o 
   4   3  16       42.43       49.33      5.18 o 
   5   3  16       28.90       22.55      4.37 o 
   6   3  16       59.07       69.81     14.24 o 
   7   3  16       41.83       38.88     14.19 o 
  -7   4  16       21.25       20.03      6.58 o 
  -6   4  16        9.65        5.94      4.40 o 
  -5   4  16      153.25      155.73     19.85 o 
  -4   4  16      108.61       96.59      7.27 o 
  -3   4  16       96.73       99.61      8.30 o 
  -2   4  16       24.62       18.59      3.32 o 
  -1   4  16      258.82      256.71     15.97 o 
   0   4  16        4.01        4.25      1.96 o 
   1   4  16      280.90      263.64     11.46 o 
   2   4  16       22.55       16.57      2.91 o 
   3   4  16       92.38       88.16      9.63 o 
   4   4  16       98.79      101.79     10.44 o 
   5   4  16      158.75      172.46     12.85 o 
   6   4  16        9.91        9.54      4.43 o 
   7   4  16       18.54       22.77      5.90 o 
  -7   5  16       26.46       14.23      9.27 o 
  -6   5  16       21.12       27.82      5.61 o 
  -5   5  16       20.82       18.79      5.20 o 
  -4   5  16       86.95       77.56      6.67 o 
  -3   5  16      243.30      226.86     15.92 o 
  -2   5  16      243.88      238.73     11.13 o 
  -1   5  16       91.79       90.20      8.89 o 
   0   5  16      103.70       86.20      7.78 o 
   1   5  16       85.04       91.08      7.26 o 
   2   5  16      244.35      240.07     18.04 o 
   3   5  16      225.41      219.09     18.04 o 
   4   5  16       78.93       75.28      9.40 o 
   5   5  16       21.73       18.17      5.01 o 
   6   5  16       23.77       21.17      8.08 o 
   7   5  16       27.57       25.15      5.69 o 
  -6   6  16       63.96       64.81      8.17 o 
  -5   6  16       60.69       66.15      9.06 o 
  -4   6  16       17.81       20.30      4.14 o 
  -3   6  16       17.15       21.29      4.80 o 
  -2   6  16      157.47      163.64     14.60 o 
  -1   6  16       29.64       20.96      5.96 o 
   0   6  16      274.53      284.28     16.58 o 
   1   6  16       26.13       15.19      4.54 o 
   2   6  16      157.86      172.03     12.74 o 
   3   6  16       18.11       18.85      4.08 o 
   4   6  16       16.85       18.64      5.47 o 
   5   6  16       58.92       59.07     13.35 o 
   6   6  16       59.91       48.26      8.81 o 
  -6   7  16       12.17       14.05      3.91 o 
  -5   7  16        6.20       20.73      6.38 o 
  -4   7  16       37.33       34.06      6.55 o 
  -3   7  16       96.81      101.91     10.57 o 
  -2   7  16      141.05      147.97     11.52 o 
  -1   7  16       44.03       48.57      6.91 o 
   0   7  16        9.70       16.59      3.98 o 
   1   7  16       47.75       53.97      6.48 o 
   2   7  16      136.37      139.62     12.14 o 
   3   7  16       84.22       88.61      8.91 o 
   4   7  16       41.74       47.70      9.73 o 
   5   7  16        4.70        9.44      6.86 o 
   6   7  16       13.98       16.57      7.36 o 
  -5   8  16       31.59       47.81      6.07 o 
  -4   8  16       55.40       56.58     11.74 o 
  -3   8  16       37.77       17.95      8.64 o 
  -2   8  16       15.30       14.10      6.64 o 
  -1   8  16      100.38      118.42     11.47 o 
   0   8  16       95.28      111.13     10.79 o 
   1   8  16      109.93      119.92     11.52 o 
   2   8  16       16.69       13.96      5.78 o 
   3   8  16       39.52       29.26     19.34 o 
   4   8  16       56.29       53.02      8.82 o 
   5   8  16       28.87       31.24      6.47 o 
  -5   9  16        8.54        7.28     10.92 o 
  -4   9  16       45.26       45.40      6.23 o 
  -3   9  16       50.32       48.64      6.48 o 
  -2   9  16       19.55       17.01      4.20 o 
  -1   9  16       86.91       74.60      8.10 o 
   0   9  16       23.50       36.66      9.24 o 
   1   9  16       86.49      100.27      9.45 o 
   2   9  16       18.47        4.75      5.79 o 
   3   9  16       60.95       57.39      6.41 o 
   4   9  16       42.08       27.62      6.45 o 
   5   9  16        6.93       11.79      4.61 o 
  -4  10  16        0.96        3.63      4.83 o 
  -3  10  16       14.84       18.98      4.58 o 
  -2  10  16       62.23       65.76     10.30 o 
  -1  10  16       33.97       35.32      6.55 o 
   0  10  16       36.96       29.05      5.99 o 
   1  10  16       36.73       33.84      5.84 o 
   2  10  16       65.99       66.02     10.60 o 
   3  10  16       14.38       20.70      5.99 o 
   4  10  16        1.28        9.44      9.32 o 
  -3  11  16       18.04       17.09      5.21 o 
  -2  11  16       23.00       13.53      6.36 o 
  -1  11  16       20.24       20.36      3.78 o 
   0  11  16       20.35       22.58      6.43 o 
   1  11  16       21.84       22.80      6.50 o 
   2  11  16       27.78       14.94     10.28 o 
   3  11  16       18.17       25.85      7.71 o 
  -2  12  16        7.55        5.23      6.31 o 
  -1  12  16       21.36       11.13      4.53 o 
   0  12  16       32.48       30.51      6.17 o 
   1  12  16       23.12       17.24      6.11 o 
   2  12  16        8.00        3.06      5.63 o 
   1   0  17      260.30      300.41     12.40 o 
   2   0  17       28.11       33.12      3.55 o 
   3   0  17      602.95      569.03     22.60 o 
   4   0  17        9.37        5.94      5.25 o 
   5   0  17      102.13      106.39     10.16 o 
   6   0  17        0.11        3.27      4.16 o 
   7   0  17        2.81        5.24      3.67 o 
  -7   1  17       16.06       10.31      4.79 o 
  -6   1  17       44.34       40.98      6.43 o 
  -5   1  17       48.45       52.77      7.54 o 
  -4   1  17        7.03        4.99      4.71 o 
  -3   1  17      164.50      149.69     12.67 o 
  -2   1  17      244.49      240.56     16.10 o 
  -1   1  17      188.78      177.33      9.84 o 
   0   1  17        0.06        6.13      2.29 o 
   1   1  17      202.29      185.46      8.68 o 
   2   1  17      277.75      295.66     11.16 o 
   3   1  17      160.58      162.75     13.56 o 
   4   1  17        7.51        6.69      3.88 o 
   5   1  17       50.96       61.16      8.93 o 
   6   1  17       41.90       41.18      5.78 o 
   7   1  17       16.30       19.02      5.51 o 
  -7   2  17        0.36       10.05      4.96 o 
  -6   2  17        3.83       -0.49      5.53 o 
  -5   2  17       26.92       21.90      5.21 o 
  -4   2  17      312.03      309.51     20.81 o 
  -3   2  17       16.94       20.27      2.85 o 
  -2   2  17       12.09       10.39      2.07 o 
  -1   2  17       46.97       60.80      5.86 o 
   0   2  17      473.62      482.95      9.88 o 
   1   2  17       50.43       49.23      3.77 o 
   2   2  17       11.42       12.52      2.02 o 
   3   2  17       12.82       14.32      4.58 o 
   4   2  17      309.15      275.26     30.42 o 
   5   2  17       28.36       29.44      5.73 o 
   6   2  17        4.05        9.34      5.53 o 
   7   2  17        1.07        6.33      6.39 o 
  -7   3  17       17.47       19.23      4.84 o 
  -6   3  17       25.96       28.63      5.76 o 
  -5   3  17       95.88       99.64     11.35 o 
  -4   3  17       17.72       23.13      4.10 o 
  -3   3  17       46.83       41.02      5.25 o 
  -2   3  17      327.73      326.92     28.68 o 
  -1   3  17      153.39      173.57      8.45 o 
   0   3  17      114.56      121.26      8.91 o 
   1   3  17      158.32      172.67     11.45 o 
   2   3  17      347.28      362.73     10.69 o 
   3   3  17       55.07       62.67      6.25 o 
   4   3  17       19.91       17.66      6.72 o 
   5   3  17       95.55       90.13      7.97 o 
   6   3  17       25.64       23.67      4.32 o 
   7   3  17       12.83       11.85      6.53 o 
  -6   4  17       10.03       13.36      4.95 o 
  -5   4  17       54.39       57.64      6.37 o 
  -4   4  17        6.86       10.36      3.99 o 
  -3   4  17       27.71       32.31      4.08 o 
  -2   4  17       51.50       66.91      6.67 o 
  -1   4  17       77.44       78.22      6.83 o 
   0   4  17        0.03       -1.18      1.54 o 
   1   4  17       87.48       91.94      7.83 o 
   2   4  17       49.22       51.34      5.57 o 
   3   4  17       35.35       33.00      6.63 o 
   4   4  17        8.73        9.88      3.04 o 
   5   4  17       59.84       73.02      9.34 o 
   6   4  17       11.04        4.58      3.69 o 
  -6   5  17       41.22       39.52      8.99 o 
  -5   5  17       20.69       13.40      4.80 o 
  -4   5  17       15.59       10.40      3.78 o 
  -3   5  17      123.11      143.67      9.63 o 
  -2   5  17      168.35      179.00     13.06 o 
  -1   5  17      160.68      135.85     13.06 o 
   0   5  17        2.87        5.06      4.26 o 
   1   5  17      157.94      150.75      9.31 o 
   2   5  17      164.04      162.91     13.03 o 
   3   5  17      123.91      117.66     11.69 o 
   4   5  17       16.12       13.06      3.61 o 
   5   5  17       21.01       22.83      6.24 o 
   6   5  17       42.95       33.34      6.09 o 
  -6   6  17        2.04        8.35      3.52 o 
  -5   6  17        0.35        4.77      3.97 o 
  -4   6  17      125.38      117.64     12.86 o 
  -3   6  17       31.67       27.37      5.29 o 
  -2   6  17        9.56        4.29      6.05 o 
  -1   6  17       42.57       38.05      5.79 o 
   0   6  17      134.97      144.82     13.78 o 
   1   6  17       40.71       34.45      5.31 o 
   2   6  17       10.18       14.07      3.81 o 
   3   6  17       31.17       36.60      8.18 o 
   4   6  17      128.70      158.34     22.38 o 
   5   6  17        0.33        5.86     11.66 o 
   6   6  17        1.72       13.03      4.68 o 
  -5   7  17       25.80       22.64     12.57 o 
  -4   7  17       18.23        9.50      4.02 o 
  -3   7  17       47.18       56.98      6.58 o 
  -2   7  17       92.99       99.80     10.86 o 
  -1   7  17       39.00       34.15      6.27 o 
   0   7  17        6.31       12.28      4.29 o 
   1   7  17       44.26       56.64      8.02 o 
   2   7  17       87.74       95.73      8.43 o 
   3   7  17       43.96       52.08      4.66 o 
   4   7  17       18.18        6.93      5.32 o 
   5   7  17       26.07       32.72      5.46 o 
  -5   8  17       13.47       12.88      5.37 o 
  -4   8  17        7.01        9.62      3.32 o 
  -3   8  17       78.82       92.79     10.22 o 
  -2   8  17        3.38       11.49      3.86 o 
  -1   8  17       64.73       67.87      7.77 o 
   0   8  17       10.85        3.35      5.61 o 
   1   8  17       60.76       64.55      6.32 o 
   2   8  17        2.76        8.65      4.18 o 
   3   8  17       79.03       86.24      9.27 o 
   4   8  17        5.06        0.77      4.03 o 
   5   8  17       12.02       16.23      9.77 o 
  -4   9  17        1.70        7.97      3.34 o 
  -3   9  17        4.13        9.21      6.07 o 
  -2   9  17       43.44       30.96      6.59 o 
  -1   9  17       10.44       15.28      5.10 o 
   0   9  17       17.36       14.54      5.26 o 
   1   9  17        9.15       19.67      5.48 o 
   2   9  17       44.47       50.55      7.09 o 
   3   9  17        3.25       11.34      6.38 o 
   4   9  17        1.82       13.86      4.55 o 
  -4  10  17       21.70       18.24      7.92 o 
  -3  10  17        2.60        9.17      3.78 o 
  -2  10  17       11.47       10.53      8.23 o 
  -1  10  17       12.25       12.32      3.79 o 
   0  10  17       53.78       58.78     13.14 o 
   1  10  17       12.29        7.64      4.55 o 
   2  10  17       11.96       22.72      4.78 o 
   3  10  17        1.79        9.67      8.55 o 
   4  10  17       20.62       13.60      7.95 o 
  -2  11  17        0.92       10.70      5.62 o 
  -1  11  17        3.95        9.60      3.83 o 
   0  11  17        7.33        4.73      3.39 o 
   1  11  17        4.45       15.68      4.45 o 
   2  11  17        1.81       10.31      5.98 o 
   0   0  18       23.07       26.40      3.62 o 
   1   0  18       62.14       64.99      6.34 o 
   2   0  18      106.31      100.16      8.15 o 
   3   0  18      134.99      125.00     14.73 o 
   4   0  18       55.27       58.36      7.41 o 
   5   0  18       42.19       50.39      7.31 o 
   6   0  18       22.05       22.24      4.45 o 
  -6   1  18       16.17       24.01      4.52 o 
  -5   1  18      142.18      151.28     12.50 o 
  -4   1  18      147.58      157.25     14.96 o 
  -3   1  18       44.20       34.76      3.51 o 
  -2   1  18        7.94       10.73      2.16 o 
  -1   1  18       10.49       15.21      2.38 o 
   0   1  18       17.91       21.84      3.50 o 
   1   1  18       19.46       18.28      2.57 o 
   2   1  18        6.57        4.53      3.89 o 
   3   1  18       44.14       44.62      6.37 o 
   4   1  18      161.97      164.49     11.97 o 
   5   1  18      141.41      147.92     15.26 o 
   6   1  18       17.60       11.06      3.97 o 
  -6   2  18       94.56       98.16     12.57 o 
  -5   2  18        1.83        5.39      5.11 o 
  -4   2  18       11.04       14.51      3.74 o 
  -3   2  18       66.70       61.45      6.23 o 
  -2   2  18      165.23      150.41     10.36 o 
  -1   2  18        0.48        9.36      3.10 o 
   0   2  18        3.67        5.63      2.99 o 
   1   2  18        2.00        3.91      2.36 o 
   2   2  18      166.86      168.75     12.72 o 
   3   2  18       66.92       71.00      6.88 o 
   4   2  18       11.31       21.25      4.76 o 
   5   2  18        2.02        1.92      5.14 o 
   6   2  18       91.10      109.22     13.67 o 
  -6   3  18       15.91       10.71      4.48 o 
  -5   3  18       43.83       40.68      7.51 o 
  -4   3  18       60.18       63.00      7.01 o 
  -3   3  18       46.67       34.98      4.65 o 
  -2   3  18      171.38      161.21     13.86 o 
  -1   3  18       93.46      116.54      8.79 o 
   0   3  18        0.95        2.43      3.32 o 
   1   3  18      104.72      114.14      7.02 o 
   2   3  18      168.48      163.50     12.10 o 
   3   3  18       48.48       36.46      5.07 o 
   4   3  18       69.06       64.73      8.62 o 
   5   3  18       43.96       29.05      5.47 o 
   6   3  18       16.14       19.79      6.31 o 
  -6   4  18        0.78       14.22      8.88 o 
  -5   4  18       33.41       37.66      5.39 o 
  -4   4  18       28.43       36.87      6.13 o 
  -3   4  18      181.49      195.85     13.30 o 
  -2   4  18        0.38        4.36      2.89 o 
  -1   4  18       51.15       64.36      7.62 o 
   0   4  18       49.83       61.33      5.79 o 
   1   4  18       58.05       60.53      5.54 o 
   2   4  18        0.44       -0.21      2.59 o 
   3   4  18      173.79      181.54     15.94 o 
   4   4  18       29.78       28.52      7.37 o 
   5   4  18       35.51       41.65      5.13 o 
   6   4  18        0.86       11.74      4.69 o 
  -6   5  18        3.45        2.78      4.30 o 
  -5   5  18        3.88       -5.09      5.09 o 
  -4   5  18       69.03       59.75      8.04 o 
  -3   5  18       11.20       13.01      3.35 o 
  -2   5  18       98.36       91.15      7.12 o 
  -1   5  18       70.33       79.51      7.49 o 
   0   5  18      258.27      252.37     15.64 o 
   1   5  18       77.34       86.67      7.22 o 
   2   5  18       99.22       96.90      7.55 o 
   3   5  18        7.28        8.91      5.94 o 
   4   5  18       66.97       80.35     13.00 o 
   5   5  18        2.60        0.19      6.56 o 
   6   5  18        4.15       12.68      5.66 o 
  -5   6  18        7.37       12.33      4.65 o 
  -4   6  18       17.05       11.16      3.56 o 
  -3   6  18       20.75        8.48      5.03 o 
  -2   6  18      161.17      171.43     19.19 o 
  -1   6  18       33.49       43.72      7.78 o 
   0   6  18        4.68        6.30      5.12 o 
   1   6  18       34.03       43.21      7.37 o 
   2   6  18      156.45      184.93     14.58 o 
   3   6  18       18.91       16.31      5.40 o 
   4   6  18       16.08       12.98      4.60 o 
   5   6  18        8.48        9.70      5.43 o 
  -5   7  18       19.34       18.33      5.12 o 
  -4   7  18       21.30       15.75      7.50 o 
  -3   7  18       28.80       33.24      4.89 o 
  -2   7  18        4.09        2.94      2.17 o 
  -1   7  18       94.73       88.25      8.60 o 
   0   7  18       13.56       11.36      6.48 o 
   1   7  18       92.69      105.10     11.58 o 
   2   7  18        3.59        8.66      6.39 o 
   3   7  18       28.14       27.76      6.43 o 
   4   7  18       17.24       16.02      4.73 o 
   5   7  18       24.54       20.88      8.16 o 
  -4   8  18       15.55       14.05      7.43 o 
  -3   8  18       46.84       43.63      5.97 o 
  -2   8  18        3.80        4.64      5.07 o 
  -1   8  18       67.08       72.32      7.65 o 
   0   8  18       67.42       83.43     11.39 o 
   1   8  18       64.44       78.16      8.15 o 
   2   8  18        4.37        8.26      4.77 o 
   3   8  18       47.43       41.00      6.42 o 
   4   8  18       15.72       17.67      7.46 o 
  -4   9  18       20.30       14.19      6.82 o 
  -3   9  18       26.53       21.16      5.59 o 
  -2   9  18        4.60       12.21      5.17 o 
  -1   9  18        5.49        6.27      4.51 o 
   0   9  18       67.73       64.93      7.78 o 
   1   9  18        6.07        8.15      3.47 o 
   2   9  18        5.93       13.36      4.98 o 
   3   9  18       26.55       20.37     14.73 o 
   4   9  18       22.00       29.15      8.28 o 
  -3  10  18        9.05       11.05      4.11 o 
  -2  10  18       30.12       15.13      5.85 o 
  -1  10  18       10.93        6.39      3.12 o 
   0  10  18        1.02       11.47      6.39 o 
   1  10  18       12.74       13.10      4.19 o 
   2  10  18       30.36       35.03      9.09 o 
   3  10  18        8.36       11.93      8.75 o 
  -1  11  18       27.82       42.41      9.15 o 
   0  11  18        8.54       14.49      6.31 o 
   1  11  18       26.25       28.93      6.51 o 
   1   0  19        0.68        4.21      2.25 o 
   2   0  19      289.19      277.10     18.38 o 
   3   0  19       39.22       44.67      5.41 o 
   4   0  19       36.99       34.81      6.71 o 
   5   0  19       44.52       31.46      4.79 o 
   6   0  19       12.40       13.56      4.02 o 
  -6   1  19        8.09       10.55      4.12 o 
  -5   1  19       20.68       22.09      4.54 o 
  -4   1  19      166.89      189.33     19.28 o 
  -3   1  19      139.64      129.93     13.76 o 
  -2   1  19       29.03       30.80      4.85 o 
  -1   1  19       86.22       84.25      5.36 o 
   0   1  19      235.00      245.15     16.73 o 
   1   1  19       93.65      100.75      6.06 o 
   2   1  19       27.48       26.12      3.67 o 
   3   1  19      139.89      147.44     12.51 o 
   4   1  19      170.19      185.96     20.75 o 
   5   1  19       22.36       21.29      3.65 o 
   6   1  19       10.06       16.52      5.14 o 
  -6   2  19        3.38       -2.10      4.10 o 
  -5   2  19       55.81       62.20      7.82 o 
  -4   2  19       39.67       48.67      8.26 o 
  -3   2  19      106.61      101.65      7.62 o 
  -2   2  19       40.15       30.52      5.59 o 
  -1   2  19      298.88      280.91     24.65 o 
   0   2  19        4.02        2.71      2.04 o 
   1   2  19      317.35      329.12     11.86 o 
   2   2  19       37.24       23.86      5.22 o 
   3   2  19       92.74      102.61      7.47 o 
   4   2  19       37.01       43.53      4.80 o 
   5   2  19       56.01       41.72      7.63 o 
   6   2  19        4.52       12.42      4.03 o 
  -6   3  19       14.28       19.23      6.88 o 
  -5   3  19        6.60        9.91      3.83 o 
  -4   3  19       49.13       36.02      7.30 o 
  -3   3  19       84.78       64.15      5.53 o 
  -2   3  19       25.08       34.24      5.43 o 
  -1   3  19       29.52       28.26      6.07 o 
   0   3  19      226.12      218.13     13.18 o 
   1   3  19       37.52       39.15      4.18 o 
   2   3  19       25.99       25.91      3.99 o 
   3   3  19       89.51       66.27      5.59 o 
   4   3  19       44.40       34.39      7.75 o 
   5   3  19        7.74        9.67      4.26 o 
   6   3  19       15.20       14.93      4.43 o 
  -6   4  19       38.32       38.91      8.81 o 
  -5   4  19       11.42       22.25      5.52 o 
  -4   4  19       13.21        7.04      5.68 o 
  -3   4  19       20.63       21.49      3.85 o 
  -2   4  19      147.92      146.57     11.69 o 
  -1   4  19       51.24       60.25      6.86 o 
   0   4  19       12.86        8.46      5.68 o 
   1   4  19       42.94       50.12      6.27 o 
   2   4  19      147.05      157.74     13.25 o 
   3   4  19       23.28       28.35      5.93 o 
   4   4  19       12.59       20.98      5.67 o 
   5   4  19       13.58       21.58      3.03 o 
   6   4  19       41.35       47.62     10.25 o 
  -5   5  19        6.62        7.31      6.24 o 
  -4   5  19       17.02        7.91      5.91 o 
  -3   5  19      100.91       89.23      8.69 o 
  -2   5  19       31.33       40.42      5.73 o 
  -1   5  19       92.24       93.41      8.24 o 
   0   5  19       64.46       62.45      6.19 o 
   1   5  19       87.43       76.21      5.79 o 
   2   5  19       29.66       20.94      4.54 o 
   3   5  19       93.19      105.33     11.98 o 
   4   5  19       19.13       23.54      5.24 o 
   5   5  19        8.43       12.07      3.96 o 
  -5   6  19       52.26       64.88     14.08 o 
  -4   6  19        1.95        3.42      3.69 o 
  -3   6  19       26.22       18.93      5.10 o 
  -2   6  19        1.81       -1.75      4.20 o 
  -1   6  19       63.37       49.13      9.47 o 
   0   6  19        0.28        1.70      6.04 o 
   1   6  19       60.22       72.64      8.13 o 
   2   6  19        1.27        3.08      6.64 o 
   3   6  19       28.13       23.19      5.99 o 
   4   6  19        1.96        0.10      6.47 o 
   5   6  19       55.85       61.81     11.54 o 
  -4   7  19       42.18       43.95      8.91 o 
  -3   7  19       48.89       56.02      6.11 o 
  -2   7  19        9.64       15.41      5.68 o 
  -1   7  19       25.58       24.04      5.48 o 
   0   7  19       30.94       32.55      6.29 o 
   1   7  19       21.95       18.50      7.48 o 
   2   7  19        9.82        2.57      4.78 o 
   3   7  19       46.18       41.96      5.67 o 
   4   7  19       41.72       49.67      8.35 o 
  -4   8  19        7.98        8.33      6.31 o 
  -3   8  19        1.58        6.21      4.16 o 
  -2   8  19       59.66       61.87     10.21 o 
  -1   8  19        1.10        0.65      4.68 o 
   0   8  19       18.33       13.32      5.61 o 
   1   8  19        2.27        9.33      6.38 o 
   2   8  19       60.62       80.99     11.19 o 
   3   8  19        1.01       -6.54      8.50 o 
   4   8  19        7.88       30.43      7.19 o 
  -3   9  19        4.06       13.16     11.99 o 
  -2   9  19       14.88       20.97      6.68 o 
  -1   9  19       16.17       21.85      5.62 o 
   0   9  19        3.47       10.23      4.09 o 
   1   9  19       17.50       15.37      5.11 o 
   2   9  19       12.83       18.10      4.68 o 
   3   9  19        3.58        8.41      5.76 o 
  -2  10  19        9.44       -1.06      6.11 o 
  -1  10  19       11.75       10.77      5.40 o 
   0  10  19       10.12        4.76      6.91 o 
   1  10  19       13.37       19.46      6.48 o 
   2  10  19       10.37       19.33      4.94 o 
   0   0  20      151.45      125.10     11.45 o 
   1   0  20        4.26        5.38      2.24 o 
   2   0  20        6.82        6.42      2.73 o 
   3   0  20        2.09        0.70      2.82 o 
   4   0  20       88.17       68.85      8.63 o 
   5   0  20        0.50        3.33     10.02 o 
   6   0  20        4.69        3.00      4.15 o 
  -6   1  20       19.17       23.14      6.68 o 
  -5   1  20       12.81       17.15      5.36 o 
  -4   1  20        7.20        9.90      4.63 o 
  -3   1  20       50.59       47.28      5.83 o 
  -2   1  20      284.63      291.52     29.22 o 
  -1   1  20      207.48      200.84     17.26 o 
   0   1  20       43.16       42.55      5.03 o 
   1   1  20      186.05      168.65      9.41 o 
   2   1  20      292.75      272.16     29.00 o 
   3   1  20       57.29       57.63      6.15 o 
   4   1  20        7.69        4.12      3.71 o 
   5   1  20       15.80       14.60      4.43 o 
   6   1  20       17.09       18.81      6.44 o 
  -5   2  20       19.68       21.21      4.33 o 
  -4   2  20        5.82        4.17      3.42 o 
  -3   2  20       81.66       77.26      7.61 o 
  -2   2  20        7.80        6.12      2.58 o 
  -1   2  20      104.52       88.42      6.87 o 
   0   2  20       74.91       77.84      6.22 o 
   1   2  20      109.92       97.67      7.74 o 
   2   2  20        9.20        6.29      2.03 o 
   3   2  20       82.49       72.70      8.51 o 
   4   2  20        7.24       15.11      5.26 o 
   5   2  20       23.28       35.63      5.41 o 
  -5   3  20       21.94       17.08     13.07 o 
  -4   3  20        2.78        1.57      7.57 o 
  -3   3  20       48.35       48.53      6.33 o 
  -2   3  20       81.71       80.60      7.80 o 
  -1   3  20       78.33       73.09      6.78 o 
   0   3  20        2.36        4.70      4.34 o 
   1   3  20       78.76       71.12      5.84 o 
   2   3  20       87.36      103.72      9.71 o 
   3   3  20       51.25       44.08      6.25 o 
   4   3  20        2.68        9.01      4.20 o 
   5   3  20       23.91       23.61      5.36 o 
  -5   4  20        3.65        1.36      5.08 o 
  -4   4  20       51.67       43.30      5.87 o 
  -3   4  20        1.09        5.56      3.60 o 
  -2   4  20        5.30        2.92      4.08 o 
  -1   4  20       31.87       22.53      4.51 o 
   0   4  20      215.59      236.72     14.70 o 
   1   4  20       33.05       36.66      5.85 o 
   2   4  20        4.95        9.25      3.09 o 
   3   4  20        1.42       -4.59      4.59 o 
   4   4  20       52.24       73.65      8.87 o 
   5   4  20        4.85       11.34      7.00 o 
  -5   5  20       19.45       24.37      5.51 o 
  -4   5  20        7.65        6.99      4.89 o 
  -3   5  20       42.23       47.49      8.26 o 
  -2   5  20       67.41       64.16      7.25 o 
  -1   5  20       83.49       96.52      9.86 o 
   0   5  20       16.28       13.52      3.55 o 
   1   5  20       84.94       97.04      8.93 o 
   2   5  20       68.89       72.41      6.79 o 
   3   5  20       41.44       42.80     14.13 o 
   4   5  20        7.15       10.28      6.39 o 
   5   5  20       18.73       19.44      5.25 o 
  -4   6  20        5.22        8.77      3.75 o 
  -3   6  20       43.63       44.88      6.29 o 
  -2   6  20        7.29        8.42      4.15 o 
  -1   6  20       13.84       10.86      5.54 o 
   0   6  20        7.37       12.95      4.75 o 
   1   6  20       13.64       11.84      4.77 o 
   2   6  20        8.47        6.96      4.66 o 
   3   6  20       44.67       56.87      6.91 o 
   4   6  20        6.91       13.68      5.63 o 
  -4   7  20        4.51        2.32      4.64 o 
  -3   7  20       19.29       17.73      3.82 o 
  -2   7  20       86.54       69.53     15.85 o 
  -1   7  20       36.50       24.35      5.05 o 
   0   7  20        4.90        2.81      4.12 o 
   1   7  20       35.83       40.48      6.52 o 
   2   7  20       79.97       73.94      7.94 o 
   3   7  20       18.02       23.24      6.21 o 
   4   7  20        3.60        5.40      3.49 o 
  -3   8  20        4.59       15.08      4.18 o 
  -2   8  20        3.97        9.93      4.35 o 
  -1   8  20        6.41        9.66      4.09 o 
   0   8  20       16.83       13.81      4.44 o 
   1   8  20        6.90       11.74      4.27 o 
   2   8  20        3.70       10.17      5.54 o 
   3   8  20        4.67       10.83      7.95 o 
  -2   9  20       16.99       15.27      5.19 o 
  -1   9  20        7.49        4.64      4.92 o 
   0   9  20        5.40       20.05      5.07 o 
   1   9  20        5.65        7.88      4.88 o 
   2   9  20       15.14       12.83      5.66 o 
   1   0  21        2.11        7.34      3.51 o 
   2   0  21        1.72        5.36      3.05 o 
   3   0  21       44.22       45.36      8.20 o 
   4   0  21       18.28       15.19      3.30 o 
   5   0  21       29.97       31.54      6.87 o 
  -5   1  21       33.32       25.78      5.82 o 
  -4   1  21        2.91        5.87      3.45 o 
  -3   1  21       39.01       24.14      6.23 o 
  -2   1  21       46.72       41.00      5.23 o 
  -1   1  21       61.30       63.29      5.58 o 
   0   1  21       55.28       55.37      4.95 o 
   1   1  21       62.43       64.70      5.42 o 
   2   1  21       43.80       45.13      4.69 o 
   3   1  21       43.02       34.21      3.90 o 
   4   1  21        1.05        0.57      2.92 o 
   5   1  21       30.03       29.72      7.32 o 
  -5   2  21        7.84        4.55      4.06 o 
  -4   2  21       36.16       29.88      6.53 o 
  -3   2  21       43.25       42.53     10.06 o 
  -2   2  21       50.16       46.59      4.55 o 
  -1   2  21       14.95       13.37      5.57 o 
   0   2  21       13.59       10.27      2.28 o 
   1   2  21       15.47       15.76      3.19 o 
   2   2  21       51.22       47.57      5.04 o 
   3   2  21       43.07       55.41      6.12 o 
   4   2  21       36.04       31.97      5.20 o 
   5   2  21        8.09       12.19      6.42 o 
  -5   3  21        0.77        6.39      4.31 o 
  -4   3  21       46.84       39.95      5.94 o 
  -3   3  21       10.08       15.70      4.44 o 
  -2   3  21       28.65       13.73      4.01 o 
  -1   3  21       15.83       15.45      3.61 o 
   0   3  21       46.71       57.74      9.87 o 
   1   3  21       19.07       27.92      4.55 o 
   2   3  21       27.95        9.72      4.17 o 
   3   3  21        8.29        9.72      4.37 o 
   4   3  21       51.20       49.09      6.04 o 
   5   3  21        0.49       17.30      5.48 o 
  -4   4  21        1.81       -6.00      6.00 o 
  -3   4  21       13.06       11.17      8.40 o 
  -2   4  21       95.75      105.17     11.10 o 
  -1   4  21       38.09       34.75      5.72 o 
   0   4  21        0.76        4.82      5.74 o 
   1   4  21       34.66       42.89      6.02 o 
   2   4  21       94.27       99.96      9.04 o 
   3   4  21       13.65        5.93      3.37 o 
   4   4  21        1.75       13.81      6.57 o 
  -4   5  21        4.74        7.01      5.23 o 
  -3   5  21       23.07       15.13      3.90 o 
  -2   5  21       30.61       28.21      4.60 o 
  -1   5  21       28.42       33.24      4.99 o 
   0   5  21        0.16        5.72      6.54 o 
   1   5  21       30.63       29.01      5.54 o 
   2   5  21       29.32       24.91      4.27 o 
   3   5  21       22.35       20.52      4.82 o 
   4   5  21        4.85        6.49      8.77 o 
  -4   6  21       15.94       14.85      6.29 o 
  -3   6  21        9.80       18.46      5.43 o 
  -2   6  21        0.64        5.98      4.43 o 
  -1   6  21       36.35       25.65      3.87 o 
   0   6  21       23.38       30.75      8.26 o 
   1   6  21       36.64       46.77      5.73 o 
   2   6  21        0.69       -3.27      6.00 o 
   3   6  21        7.67        1.86      5.55 o 
   4   6  21       19.80       12.72      4.94 o 
  -3   7  21        6.22       10.20      4.26 o 
  -2   7  21       21.27       20.83      9.93 o 
  -1   7  21       18.36       25.84      6.15 o 
   0   7  21       38.28       32.29      5.51 o 
   1   7  21       18.41       21.56      7.43 o 
   2   7  21       19.89       15.91      5.27 o 
   3   7  21        4.77        9.56      3.74 o 
  -2   8  21       19.48       17.67      5.30 o 
  -1   8  21        1.78        7.73      4.65 o 
   0   8  21        6.05       10.65      6.92 o 
   1   8  21        1.26        1.37      4.96 o 
   2   8  21       18.88       19.69      6.01 o 
   0   0  22       45.92       49.37      5.98 o 
   1   0  22       72.48       76.30      7.55 o 
   2   0  22       27.07       24.98      6.03 o 
   3   0  22       51.04       52.37      8.87 o 
   4   0  22        2.33       -0.26      5.86 o 
  -4   1  22       32.46       19.40      4.64 o 
  -3   1  22       11.85        9.70      3.87 o 
  -2   1  22        3.81        4.23      3.27 o 
  -1   1  22       91.79      109.77     15.49 o 
   0   1  22      174.25      142.33     15.62 o 
   1   1  22       94.16       95.05      7.65 o 
   2   1  22        3.52        3.02      3.91 o 
   3   1  22       10.37       14.45      4.12 o 
   4   1  22       31.13       22.16      6.00 o 
  -4   2  22        2.50        7.23      5.86 o 
  -3   2  22       13.81       11.09      4.06 o 
  -2   2  22       77.74       79.21      7.02 o 
  -1   2  22       11.54       19.26      4.78 o 
   0   2  22        7.99        9.88      5.04 o 
   1   2  22       11.03       10.82      2.48 o 
   2   2  22       75.64       84.25     10.95 o 
   3   2  22       13.22        9.34      4.32 o 
   4   2  22        2.35       11.14      4.65 o 
  -4   3  22        8.35       13.45      8.32 o 
  -3   3  22       12.26       16.52      4.32 o 
  -2   3  22        1.90        2.92      4.02 o 
  -1   3  22       23.64       26.51      5.75 o 
   0   3  22       89.46      101.43      9.24 o 
   1   3  22       24.82       26.07      4.49 o 
   2   3  22        2.02        4.13      4.94 o 
   3   3  22       12.03       16.54      5.83 o 
   4   3  22        7.72       12.38      5.10 o 
  -4   4  22        3.46        5.27      7.53 o 
  -3   4  22       26.60       27.08      5.79 o 
  -2   4  22        5.74       11.33      5.69 o 
  -1   4  22       73.49       72.89      8.69 o 
   0   4  22        9.77       16.17      4.52 o 
   1   4  22       69.13       60.81     12.05 o 
   2   4  22        4.70       12.59      4.55 o 
   3   4  22       20.18       11.34     11.65 o 
   4   4  22        3.08        7.44      5.73 o 
  -3   5  22        5.14        8.87      3.82 o 
  -2   5  22        0.51       -0.88      4.33 o 
  -1   5  22        2.54        1.44      4.67 o 
   0   5  22       26.13       25.07      6.77 o 
   1   5  22        4.47       14.64      4.90 o 
   2   5  22        0.52       -5.21      5.21 o 
   3   5  22        5.08       11.83      9.48 o 
  -3   6  22        1.29        4.19      4.56 o 
  -2   6  22       51.73       38.82      9.37 o 
  -1   6  22        7.39        5.46      4.62 o 
   0   6  22        4.02        5.03      3.51 o 
   1   6  22        6.32       15.47      5.13 o 
   2   6  22       46.75       59.72     10.03 o 
   3   6  22        1.49       13.83      4.51 o 
  -2   7  22        0.11        4.05      4.17 o 
  -1   7  22       18.51        9.41      8.42 o 
   0   7  22        6.88        8.64      5.61 o 
   1   7  22       16.62        7.99      4.67 o 
   2   7  22        0.02        9.03      4.82 o 
   1   0  23       61.65       49.38      6.34 o 
   2   0  23       22.20       20.38      6.35 o 
   3   0  23        0.11       10.56      4.44 o 
   4   0  23        1.01       -3.00      4.83 o 
  -4   1  23        3.91        6.27      5.14 o 
  -3   1  23        1.54        1.69      7.15 o 
  -2   1  23       44.38       35.40      5.96 o 
  -1   1  23       13.80       13.89      5.32 o 
   0   1  23        9.25        5.56      2.58 o 
   1   1  23       14.78       10.23      2.31 o 
   2   1  23       48.39       50.16      6.87 o 
   3   1  23        1.96       11.04      4.75 o 
   4   1  23        3.48       10.78     13.51 o 
  -3   2  23       13.39       11.56      5.24 o 
  -2   2  23        4.11        0.95      6.55 o 
  -1   2  23       17.10       16.08      3.94 o 
   0   2  23       63.46       53.40      6.99 o 
   1   2  23       19.35       10.98      4.04 o 
   2   2  23        4.51        7.97      8.85 o 
   3   2  23       12.73       14.35     10.50 o 
  -3   3  23       23.58       23.23      5.11 o 
  -2   3  23       45.65       34.80      7.30 o 
  -1   3  23       51.71       57.88      5.81 o 
   0   3  23        1.67        2.78      4.40 o 
   1   3  23       49.09       55.81      6.31 o 
   2   3  23       45.43       38.36      8.47 o 
   3   3  23       28.35       21.97      6.53 o 
  -3   4  23       25.11       20.11      9.86 o 
  -2   4  23       14.11       11.60      7.88 o 
  -1   4  23       16.46       13.60      4.77 o 
   0   4  23       32.85       22.78      5.39 o 
   1   4  23       19.85       23.19      5.46 o 
   2   4  23       13.83       16.84      5.03 o 
   3   4  23       24.19       20.05      5.67 o 
  -2   5  23       20.71       26.51      8.44 o 
  -1   5  23       28.95       22.95      5.54 o 
   0   5  23        2.21        5.21      7.59 o 
   1   5  23       30.19       31.60      8.87 o 
   2   5  23       20.53       27.32      6.62 o 
  -1   6  23        7.58       13.41      5.19 o 
   0   6  23       45.24       39.45      8.62 o 
   1   6  23        7.66       11.49      4.49 o 
   0   0  24       60.86       60.76     11.04 o 
   1   0  24        5.56        7.08      2.69 o 
   2   0  24       14.71       16.90      5.06 o 
   3   0  24       10.43       13.96      6.50 o 
  -2   1  24       28.23       12.56      3.34 o 
  -1   1  24       13.99        6.00      3.52 o 
   0   1  24       18.10       18.28      4.55 o 
   1   1  24       15.69       14.11      4.17 o 
   2   1  24       27.86       33.27     11.89 o 
  -2   2  24        3.91       -1.11      3.71 o 
  -1   2  24       16.28       16.13     14.32 o 
   0   2  24        2.19        8.72      3.94 o 
   1   2  24       17.37        8.96      3.61 o 
   2   2  24        5.88        3.45      9.51 o 
  -2   3  24       13.17        7.11      5.33 o 
  -1   3  24       21.51       23.28      6.34 o 
   0   3  24        1.09        5.19      4.27 o 
   1   3  24       22.15       23.60      5.44 o 
   2   3  24       12.98       16.45      7.08 o 
  -1   4  24        0.35        5.91      4.28 o 
   0   4  24       10.30       13.22      4.59 o 
   1   4  24        0.45        1.17      4.19 o 
   1   0  25        0.47       14.39      8.85 o 
  -1   1  25       18.30       17.78      8.37 o 
   0   1  25        8.09        7.20      4.89 o 
   1   1  25       17.76        3.65      4.19 o 
   0   2  25        0.91        2.86      8.43 o 
                                                 
